# Supplementary material for: The domestication of SARS-CoV-2 into a seasonal infection by viral variants
Source: Front Microbiol. 2023 Dec 20;14:1289387. doi: 10.3389/fmicb.2023.1289387 (PMC10769486; doi:10.3389/fmicb.2023.1289387)
Supplement: Supplementary file 1 [file Data_Sheet_1.xlsx]

## Sheet: COVID19 pos death HospAug 29'22
Variant first detected		Date reported to Alberta Health	Number of lab tests	Cumulative number of lab tests	Number of cases	Cumulative number of cases	Currently hospitalized	Currently in ICU	count_hosp_covid_related	count_icu_covid_related	Cumulative number of deaths	Number of deaths	Number of variants of concern	Percent positivity		ICU/Hosp	Death/Hosp	Alpha Variant detected (% of screened cases)	Delta	Omicron BA1	BA2	BA5	Vaccine coverage (%) One dose Alberta	Vaccine coverage (%) two doses Alberta	Vaccine coverage (%) three doses Alberta	Vaccine rollout (100 to indicate point on graph time line)	Variant arrival (90 to indicate point on graph time line)
	1	2020-03-06	60	511	0	0	0	0	NA	NA	0	0	0	5		#DIV/0!	#DIV/0!
	2	2020-03-07	281	792	1	2	0	0	NA	NA	0	0	0	0		#DIV/0!	#DIV/0!
	3	2020-03-08	454	1246	1	3	0	0	NA	NA	0	0	0	0		#DIV/0!	#DIV/0!
	4	2020-03-09	643	1889	4	7	1	0	NA	NA	0	0	0	1.71		0	0
	5	2020-03-10	784	2673	9	16	1	0	NA	NA	0	0	0	1.91		0	0
	6	2020-03-11	1334	4007	7	23	1	0	NA	NA	0	0	0	0.6		0	0
	7	2020-03-12	1147	5154	3	26	2	1	NA	NA	0	0	0	0.26		0.5	0
	8	2020-03-13	1587	6741	8	34	5	2	NA	NA	0	0	0	1.2		0.4	0
	9	2020-03-14	1555	8296	22	56	5	2	NA	NA	0	0	0	1.93		0.4	0
	10	2020-03-15	1834	10130	11	67	5	2	NA	NA	0	0	0	0.87		0.4	0
	11	2020-03-16	1485	11615	24	91	6	2	NA	NA	0	0	0	2.63		0.333333	0
	12	2020-03-17	2083	13698	11	102	7	3	NA	NA	0	0	0	0.48		0.428571	0
	13	2020-03-18	2878	16576	29	131	12	3	NA	NA	1	1	0	1.88		0.25	0.0833333
	14	2020-03-19	2869	19445	32	163	15	8	NA	NA	1	0	0	1.67		0.533333	0
	15	2020-03-20	3593	23038	46	209	16	9	NA	NA	1	0	0	1.64		0.5625	0
	16	2020-03-21	3507	26545	35	244	19	10	NA	NA	1	0	0	1.17		0.526316	0
	17	2020-03-22	2854	29399	47	291	20	10	NA	NA	1	0	0	1.26		0.5	0
	18	2020-03-23	2728	32127	53	344	22	10	NA	NA	1	0	0	1.65		0.454545	0
	19	2020-03-24	3143	35270	68	412	29	11	NA	NA	1	0	0	1.81		0.37931	0
	20	2020-03-25	1645	36915	63	475	33	11	NA	NA	1	0	0	3.65		0.333333	0
	21	2020-03-26	1316	38231	53	528	34	11	NA	NA	1	0	0	2.74		0.323529	0
	22	2020-03-27	3697	41928	85	613	35	13	NA	NA	1	0	0	2.41		0.371429	0
	23	2020-03-28	2145	44073	54	667	38	14	NA	NA	1	0	0	2		0.368421	0
	24	2020-03-29	1929	46002	34	701	40	15	NA	NA	5	4	0	0.98		0.375	0.1
	25	2020-03-30	2549	48551	40	741	42	17	NA	NA	10	5	0	1.18		0.404762	0.119048
	26	2020-03-31	4770	53321	132	873	42	18	NA	NA	11	1	0	2.56		0.428571	0.0238095
	27	2020-04-01	3610	56931	108	981	41	20	NA	NA	12	1	0	2.3		0.487805	0.0243902										90
	28	2020-04-02	4009	60940	122	1103	43	20	NA	NA	15	3	0	2.34		0.465116	0.0697674
	29	2020-04-03	1723	62663	70	1173	45	19	NA	NA	18	3	0	2.44		0.422222	0.0666667
	30	2020-04-04	1807	64470	60	1233	47	20	NA	NA	23	5	0	2.6		0.425532	0.106383
	31	2020-04-05	1185	65655	42	1275	44	20	NA	NA	25	2	0	3.21		0.454545	0.0454545
	32	2020-04-06	941	66596	34	1309	45	18	NA	NA	28	3	0	2.66		0.4	0.0666667
	33	2020-04-07	1705	68301	53	1362	46	16	NA	NA	28	0	0	2.29		0.347826	0
	34	2020-04-08	1288	69589	33	1395	49	16	NA	NA	32	4	0	2.17		0.326531	0.0816327
	35	2020-04-09	2291	71880	45	1440	50	15	NA	NA	36	4	0	1.48		0.3	0.08
	36	2020-04-10	2851	74731	49	1489	52	15	NA	NA	40	4	0	1.4		0.288462	0.0769231
	37	2020-04-11	2240	76971	65	1554	52	15	NA	NA	45	5	0	2.14		0.288462	0.0961538
	38	2020-04-12	2305	79276	68	1622	50	15	NA	NA	45	0	0	2.52		0.3	0
	39	2020-04-13	2136	81412	68	1690	49	14	NA	NA	48	3	0	2.76		0.285714	0.0612245
	40	2020-04-14	2572	83984	127	1817	48	15	NA	NA	48	0	0	4.67		0.3125	0
	41	2020-04-15	3092	87076	133	1950	55	12	NA	NA	50	2	0	3.85		0.218182	0.0363636
	42	2020-04-16	3099	90175	146	2096	58	13	NA	NA	50	0	0	4.94		0.224138	0
	43	2020-04-17	5238	95413	213	2309	63	14	NA	NA	54	4	0	4.01		0.222222	0.0634921
	44	2020-04-18	3800	99213	187	2496	56	16	NA	NA	57	3	0	4.79		0.285714	0.0535714
	45	2020-04-19	4370	103583	201	2697	62	19	NA	NA	62	5	0	4.51		0.306452	0.0806452
	46	2020-04-20	4009	107592	183	2880	62	18	NA	NA	66	4	0	4.71		0.290323	0.0645161
	47	2020-04-21	4313	111905	264	3144	61	20	NA	NA	72	6	0	5.91		0.327869	0.0983607
	48	2020-04-22	4057	115962	294	3438	64	19	NA	NA	75	3	0	7.2		0.296875	0.046875
	49	2020-04-23	4471	120433	340	3778	65	18	NA	NA	80	5	0	7.67		0.276923	0.0769231
	50	2020-04-24	4531	124964	232	4010	70	21	NA	NA	80	0	0	5.16		0.3	0
	51	2020-04-25	4664	129628	222	4232	70	19	NA	NA	84	4	0	4.97		0.271429	0.0571429
	52	2020-04-26	4301	133929	203	4435	75	21	NA	NA	88	4	0	4.49		0.28	0.0533333
	53	2020-04-27	3444	137373	178	4613	77	20	NA	NA	90	2	0	5.14		0.25974	0.025974
	54	2020-04-28	4362	141735	249	4862	79	23	NA	NA	94	4	0	5.89		0.291139	0.0506329
	55	2020-04-29	5077	146812	231	5093	86	22	NA	NA	96	2	0	4.53		0.255814	0.0232558
	56	2020-04-30	5035	151847	222	5315	89	22	NA	NA	100	4	0	4.37		0.247191	0.0449438
	57	2020-05-01	2847	154694	141	5456	82	23	NA	NA	102	2	0	4.25		0.280488	0.0243902
	58	2020-05-02	4970	159664	112	5568	83	19	NA	NA	104	2	0	2.25		0.228916	0.0240964
	59	2020-05-03	3244	162908	70	5638	83	21	NA	NA	106	2	0	2.37		0.253012	0.0240964
	60	2020-05-04	2557	165465	79	5717	82	21	NA	NA	107	1	0	2.89		0.256098	0.0121951
	61	2020-05-05	3032	168497	62	5779	84	20	NA	NA	111	4	0	2.01		0.238095	0.047619
	62	2020-05-06	2882	171379	65	5844	79	19	NA	NA	112	1	0	2.22		0.240506	0.0126582
	63	2020-05-07	4135	175514	87	5931	78	18	NA	NA	115	3	0	2.18		0.230769	0.0384615
	64	2020-05-08	3781	179295	77	6008	73	16	NA	NA	115	0	0	2.17		0.219178	0
	65	2020-05-09	4214	183509	85	6093	64	14	NA	NA	117	2	0	1.97		0.21875	0.03125
	66	2020-05-10	3260	186769	71	6164	65	12	NA	NA	118	1	0	2.18		0.184615	0.0153846
	67	2020-05-11	2793	189562	47	6211	64	11	NA	NA	121	3	0	1.75		0.171875	0.046875
	68	2020-05-12	3756	193318	70	6281	65	11	NA	NA	124	3	0	1.86		0.169231	0.0461538
	69	2020-05-13	4409	197727	62	6343	61	9	NA	NA	124	0	0	1.47		0.147541	0
	70	2020-05-14	4767	202494	61	6404	57	9	NA	NA	125	1	0	1.26		0.157895	0.0175439
	71	2020-05-15	4700	207194	73	6477	52	9	NA	NA	126	1	0	1.57		0.173077	0.0192308
	72	2020-05-16	3986	211180	54	6531	50	8	NA	NA	128	2	0	1.4		0.16	0.04
	73	2020-05-17	3189	214369	46	6577	50	9	NA	NA	129	1	0	1.57		0.18	0.02
	74	2020-05-18	3230	217599	38	6615	50	9	NA	NA	131	2	0	1.24		0.18	0.04
	75	2020-05-19	2503	220102	43	6658	45	8	NA	NA	132	1	0	1.8		0.177778	0.0222222
	76	2020-05-20	3277	223379	27	6685	44	7	NA	NA	136	4	0	0.92		0.159091	0.0909091
	77	2020-05-21	3722	227101	30	6715	42	6	NA	NA	138	2	0	0.83		0.142857	0.047619
	78	2020-05-22	3823	230924	27	6742	39	6	NA	NA	138	0	0	0.86		0.153846	0
	79	2020-05-23	3861	234785	32	6774	35	7	NA	NA	139	1	0	0.83		0.2	0.0285714
	80	2020-05-24	3234	238019	29	6803	33	6	NA	NA	139	0	0	0.87		0.181818	0
	81	2020-05-25	2958	240977	13	6816	33	5	NA	NA	141	2	0	0.44		0.151515	0.0606061
	82	2020-05-26	3056	244033	19	6835	33	5	NA	NA	143	2	0	0.65		0.151515	0.0606061
	83	2020-05-27	3603	247636	27	6862	31	4	NA	NA	143	0	0	0.78		0.129032	0
	84	2020-05-28	3903	251539	28	6890	32	4	NA	NA	143	0	0	0.74		0.125	0
	85	2020-05-29	3862	255401	30	6920	33	5	NA	NA	144	1	0	0.78		0.151515	0.030303
	86	2020-05-30	3364	258765	20	6940	27	6	NA	NA	144	0	0	0.62		0.222222	0
	87	2020-05-31	3133	261898	34	6974	24	6	NA	NA	144	0	0	1.09		0.25	0
	88	2020-06-01	2734	264632	21	6995	24	6	NA	NA	145	1	0	0.77		0.25	0.0416667
	89	2020-06-02	4055	268687	19	7014	25	6	NA	NA	146	1	0	0.62		0.24	0.04
	90	2020-06-03	4781	273468	18	7032	20	6	NA	NA	147	1	0	0.38		0.3	0.05
	91	2020-06-04	5416	278884	19	7051	18	5	NA	NA	147	0	0	0.39		0.277778	0
	92	2020-06-05	5604	284488	37	7088	18	5	NA	NA	148	1	0	0.75		0.277778	0.0555556
	93	2020-06-06	5870	290358	23	7111	18	5	NA	NA	150	2	0	0.44		0.277778	0.111111
	94	2020-06-07	5490	295848	33	7144	20	5	NA	NA	150	0	0	0.62		0.25	0
	95	2020-06-08	4976	300824	24	7168	19	5	NA	NA	151	1	0	0.52		0.263158	0.0526316
	96	2020-06-09	5923	306747	38	7206	16	5	NA	NA	151	0	0	0.69		0.3125	0
	97	2020-06-10	6850	313597	48	7254	16	4	NA	NA	151	0	0	0.73		0.25	0
	98	2020-06-11	8477	322074	43	7297	16	4	NA	NA	151	0	0	0.51		0.25	0
	99	2020-06-12	6183	328257	27	7324	20	5	NA	NA	151	0	0	0.44		0.25	0
	100	2020-06-13	7665	335922	35	7359	18	5	NA	NA	151	0	0	0.52		0.277778	0
	101	2020-06-14	7459	343381	53	7412	20	6	NA	NA	151	0	0	0.76		0.3	0
	102	2020-06-15	6366	349747	36	7448	25	6	NA	NA	151	0	0	0.58		0.24	0
	103	2020-06-16	6970	356717	45	7493	27	7	NA	NA	151	0	0	0.67		0.259259	0
	104	2020-06-17	7821	364538	46	7539	28	7	NA	NA	152	1	0	0.64		0.25	0.0357143
	105	2020-06-18	9100	373638	46	7585	30	6	NA	NA	152	0	0	0.57		0.2	0
	106	2020-06-19	7399	381037	47	7632	30	6	NA	NA	152	0	0	0.65		0.2	0
	107	2020-06-20	8324	389361	30	7662	27	7	NA	NA	152	0	0	0.38		0.259259	0
	108	2020-06-21	6895	396256	33	7695	28	6	NA	NA	153	1	0	0.51		0.214286	0.0357143
	109	2020-06-22	6542	402798	41	7736	26	6	NA	NA	153	0	0	0.61		0.230769	0
	110	2020-06-23	6518	409316	45	7781	28	7	NA	NA	153	0	0	0.81		0.25	0
	111	2020-06-24	6367	415683	25	7806	27	8	NA	NA	153	0	0	0.47		0.296296	0
	112	2020-06-25	6634	422317	36	7842	30	8	NA	NA	154	1	0	0.57		0.266667	0.0333333
	113	2020-06-26	6396	428713	66	7908	32	8	NA	NA	154	0	0	1.13		0.25	0
	114	2020-06-27	6509	435222	37	7945	32	8	NA	NA	154	0	0	0.61		0.25	0
	115	2020-06-28	6997	442219	68	8013	32	9	NA	NA	154	0	0	1.03		0.28125	0
	116	2020-06-29	7199	449418	44	8057	32	9	NA	NA	154	0	0	0.64		0.28125	0
	117	2020-06-30	6952	456370	33	8090	32	8	NA	NA	155	1	0	0.62		0.25	0.03125
	118	2020-07-01	7675	464045	64	8154	30	8	NA	NA	155	0	0	0.86		0.266667	0
	119	2020-07-02	6739	470784	55	8209	33	9	NA	NA	155	0	0	0.91		0.272727	0
	120	2020-07-03	5960	476744	30	8239	38	8	NA	NA	155	0	0	0.55		0.210526	0
	121	2020-07-04	5545	482289	48	8287	46	7	NA	NA	156	1	0	0.92		0.152174	0.0217391
	122	2020-07-05	5602	487891	48	8335	46	6	NA	NA	156	0	0	1.09		0.130435	0
	123	2020-07-06	6014	493905	49	8384	47	6	NA	NA	156	0	0	0.78		0.12766	0
	124	2020-07-07	6268	500173	44	8428	47	7	NA	NA	158	2	0	0.78		0.148936	0.0425532
	125	2020-07-08	6970	507143	43	8471	41	7	NA	NA	159	1	0	0.66		0.170732	0.0243902
	126	2020-07-09	7804	514947	74	8545	41	9	NA	NA	162	3	0	0.96		0.219512	0.0731707
	127	2020-07-10	7528	522475	62	8607	43	8	NA	NA	162	0	0	0.85		0.186047	0
	128	2020-07-11	10003	532478	90	8697	44	11	NA	NA	162	0	0	1.01		0.25	0
	129	2020-07-12	7595	540073	78	8775	46	13	NA	NA	162	0	0	1.12		0.282609	0
	130	2020-07-13	5809	545882	87	8862	56	13	NA	NA	163	1	0	1.62		0.232143	0.0178571
	131	2020-07-14	6386	552268	85	8947	61	7	NA	NA	166	3	0	1.44		0.114754	0.0491803
	132	2020-07-15	8225	560493	115	9062	64	8	NA	NA	166	0	0	1.62		0.125	0
	133	2020-07-16	6484	566977	103	9165	68	15	NA	NA	167	1	0	1.73		0.220588	0.0147059
	134	2020-07-17	9719	576696	168	9333	75	16	NA	NA	167	0	0	1.89		0.213333	0
	135	2020-07-18	6857	583553	102	9435	75	15	NA	NA	170	3	0	1.63		0.2	0.04
	136	2020-07-19	6961	590514	88	9523	76	17	NA	NA	171	1	0	1.39		0.223684	0.0131579
	137	2020-07-20	7817	598331	131	9654	85	16	NA	NA	173	2	0	1.69		0.188235	0.0235294
	138	2020-07-21	8156	606487	136	9790	92	18	NA	NA	175	2	0	1.77		0.195652	0.0217391
	139	2020-07-22	8230	614717	113	9903	94	21	NA	NA	177	2	1	1.37		0.223404	0.0212766
	140	2020-07-23	8741	623458	116	10019	90	21	NA	NA	179	2	0	1.4		0.233333	0.0222222
	141	2020-07-24	10589	634047	117	10136	88	16	NA	NA	182	3	0	1.18		0.181818	0.0340909
	142	2020-07-25	9855	643902	98	10234	78	16	NA	NA	184	2	0	1.07		0.205128	0.025641
	143	2020-07-26	7443	651345	89	10323	79	17	NA	NA	187	3	0	1.36		0.21519	0.0379747
	144	2020-07-27	7910	659255	81	10404	79	15	NA	NA	190	3	0	1.13		0.189873	0.0379747
	145	2020-07-28	8989	668244	131	10535	76	16	NA	NA	194	4	0	1.57		0.210526	0.0526316
	146	2020-07-29	8674	676918	118	10653	77	17	NA	NA	195	1	0	1.43		0.220779	0.012987
	147	2020-07-30	8394	685312	124	10777	75	16	NA	NA	196	1	0	1.57		0.213333	0.0133333
	148	2020-07-31	11514	696826	99	10876	75	17	NA	NA	200	4	0	1.01		0.226667	0.0533333
	149	2020-08-01	9148	705974	67	10943	71	18	NA	NA	200	0	0	0.75		0.253521	0
	150	2020-08-02	6934	712908	73	11016	72	17	NA	NA	200	0	0	1.1		0.236111	0
	151	2020-08-03	7246	720154	64	11080	72	22	NA	NA	203	3	0	1.02		0.305556	0.0416667
	152	2020-08-04	7203	727357	94	11174	65	21	NA	NA	204	1	0	1.36		0.323077	0.0153846
	153	2020-08-05	7991	735348	61	11235	62	19	NA	NA	207	3	0	0.76		0.306452	0.0483871
	154	2020-08-06	8561	743909	128	11363	55	18	NA	NA	209	2	0	1.55		0.327273	0.0363636
	155	2020-08-07	8780	752689	111	11474	54	17	NA	NA	209	0	0	1.34		0.314815	0
	156	2020-08-08	10167	762856	97	11571	54	18	NA	NA	214	5	0	0.97		0.333333	0.0925926
	157	2020-08-09	7414	770270	45	11616	51	15	NA	NA	216	2	0	0.63		0.294118	0.0392157
	158	2020-08-10	7061	777331	86	11702	49	15	NA	NA	218	2	0	1.39		0.306122	0.0408163
	159	2020-08-11	8078	785409	116	11818	47	14	NA	NA	220	2	0	1.57		0.297872	0.0425532
	160	2020-08-12	7752	793161	72	11890	49	13	NA	NA	222	2	0	1.02		0.265306	0.0408163
	161	2020-08-13	8210	801371	81	11971	48	13	NA	NA	222	0	0	1.12		0.270833	0
	162	2020-08-14	10890	812261	104	12075	46	13	NA	NA	222	0	0	0.99		0.282609	0
	163	2020-08-15	8658	820919	83	12158	48	13	NA	NA	225	3	0	0.95		0.270833	0.0625
	164	2020-08-16	8693	829612	95	12253	50	11	NA	NA	226	1	0	1.13		0.22	0.02
	165	2020-08-17	8034	837646	85	12338	53	14	NA	NA	227	1	0	1.19		0.264151	0.0188679
	166	2020-08-18	9037	846683	81	12419	52	15	NA	NA	228	1	0	1.01		0.288462	0.0192308
	167	2020-08-19	9294	855977	101	12520	50	15	NA	NA	229	1	0	1.25		0.3	0.02
	168	2020-08-20	9870	865847	140	12660	44	12	NA	NA	229	0	0	1.45		0.272727	0
	169	2020-08-21	10176	876023	88	12748	48	12	NA	NA	231	2	0	0.9		0.25	0.0416667
	170	2020-08-22	10096	886119	103	12851	47	10	NA	NA	232	1	0	1.05		0.212766	0.0212766
	171	2020-08-23	8498	894617	70	12921	48	10	NA	NA	236	4	0	0.87		0.208333	0.0833333
	172	2020-08-24	8446	903063	73	12994	48	8	NA	NA	236	0	0	0.96		0.166667	0
	173	2020-08-25	9248	912311	125	13119	51	8	NA	NA	236	0	0	1.44		0.156863	0
	174	2020-08-26	10103	922414	104	13223	53	8	NA	NA	237	1	0	1.17		0.150943	0.0188679
	175	2020-08-27	10997	933411	153	13376	51	8	NA	NA	237	0	0	1.42		0.156863	0
	176	2020-08-28	10222	943633	142	13518	47	9	NA	NA	237	0	0	1.44		0.191489	0
	177	2020-08-29	11224	954857	181	13699	44	9	NA	NA	237	0	0	1.75		0.204545	0
	178	2020-08-30	12265	967122	109	13808	49	11	NA	NA	238	1	0	1.02		0.22449	0.0204082
	179	2020-08-31	9342	976464	152	13960	52	11	NA	NA	239	1	0	1.69		0.211538	0.0192308
	180	2020-09-01	8305	984769	109	14069	53	10	NA	NA	240	1	0	1.38		0.188679	0.0188679
	181	2020-09-02	9557	994326	132	14201	50	10	NA	NA	240	0	0	1.44		0.2	0
	182	2020-09-03	10721	1005047	157	14358	52	11	NA	NA	241	1	0	1.5		0.211538	0.0192308
	183	2020-09-04	11395	1016442	169	14527	52	13	NA	NA	242	1	0	1.61		0.25	0.0192308
	184	2020-09-05	11374	1027816	168	14695	51	13	NA	NA	244	2	0	1.58		0.254902	0.0392157
	185	2020-09-06	12100	1039916	134	14829	49	11	NA	NA	245	1	0	1.19		0.22449	0.0204082
	186	2020-09-07	12570	1052486	147	14976	48	10	NA	NA	249	4	0	1.26		0.208333	0.0833333
	187	2020-09-08	10507	1062993	97	15073	49	7	NA	NA	250	1	0	1		0.142857	0.0204082
	188	2020-09-09	9716	1072709	113	15186	44	7	NA	NA	250	0	0	1.25		0.159091	0
	189	2020-09-10	11983	1084692	116	15302	42	6	NA	NA	251	1	0	0.98		0.142857	0.0238095
	190	2020-09-11	12763	1097455	115	15417	43	6	NA	NA	252	1	0	0.94		0.139535	0.0232558
	191	2020-09-12	18920	1116375	166	15583	44	7	NA	NA	252	0	0	0.89		0.159091	0
	192	2020-09-13	14459	1130834	137	15720	41	7	NA	NA	252	0	0	1		0.170732	0
	193	2020-09-14	12992	1143826	123	15843	48	9	NA	NA	252	0	0	0.96		0.1875	0
	194	2020-09-15	12546	1156372	170	16013	46	8	NA	NA	252	0	0	1.41		0.173913	0
	195	2020-09-16	18136	1174508	182	16195	47	8	NA	NA	252	0	0	1.05		0.170213	0
	196	2020-09-17	12707	1187215	125	16320	51	8	NA	NA	252	0	0	1.05		0.156863	0
	197	2020-09-18	13830	1201045	137	16457	58	9	NA	NA	252	0	0	1.03		0.155172	0
	198	2020-09-19	14062	1215107	120	16577	59	11	NA	NA	253	1	0	0.89		0.186441	0.0169492
	199	2020-09-20	16262	1231369	152	16729	60	12	NA	NA	254	1	0	0.97		0.2	0.0166667
	200	2020-09-21	13500	1244869	156	16885	60	12	NA	NA	256	2	0	1.24		0.2	0.0333333
	201	2020-09-22	13663	1258532	128	17013	61	13	NA	NA	258	2	0	1		0.213115	0.0327869
	202	2020-09-23	13663	1272195	129	17142	64	15	NA	NA	260	2	0	1.04		0.234375	0.03125
	203	2020-09-24	16685	1288880	124	17266	68	15	NA	NA	260	0	0	0.85		0.220588	0
	204	2020-09-25	14630	1303510	175	17441	70	16	NA	NA	261	1	0	1.28		0.228571	0.0142857
	205	2020-09-26	18583	1322093	155	17596	69	16	NA	NA	262	1	0	0.91		0.231884	0.0144928
	206	2020-09-27	14135	1336228	121	17717	72	14	NA	NA	263	1	0	0.94		0.194444	0.0138889
	207	2020-09-28	12583	1348811	127	17844	70	12	NA	NA	263	0	0	1.08		0.171429	0
	208	2020-09-29	15567	1364378	175	18019	70	12	NA	NA	264	1	0	1.16		0.171429	0.0142857
	209	2020-09-30	15243	1379621	154	18173	74	13	NA	NA	268	4	0	1.05		0.175676	0.0540541
	210	2020-10-01	14111	1393732	147	18320	74	15	NA	NA	271	3	0	1.16		0.202703	0.0405405
	211	2020-10-02	15888	1409620	222	18542	79	16	NA	NA	275	4	0	1.5		0.202532	0.0506329
	212	2020-10-03	14894	1424514	195	18737	80	16	NA	NA	277	2	0	1.35		0.2	0.025
	213	2020-10-04	14479	1438993	213	18950	76	14	NA	NA	278	1	0	1.49		0.184211	0.0131579
	214	2020-10-05	18042	1457035	206	19156	79	16	NA	NA	278	0	0	1.2		0.202532	0
	215	2020-10-06	11770	1468805	243	19399	88	15	NA	NA	280	2	0	2.12		0.170455	0.0227273
	216	2020-10-07	13980	1482785	218	19617	92	13	NA	NA	281	1	0	1.68		0.141304	0.0108696
	217	2020-10-08	15356	1498141	186	19803	91	11	NA	NA	282	1	0	1.35		0.120879	0.010989
	218	2020-10-09	16199	1514340	258	20061	91	12	NA	NA	283	1	0	1.67		0.131868	0.010989
	219	2020-10-10	13888	1528228	250	20311	98	14	NA	NA	284	1	0	1.93		0.142857	0.0102041
	220	2020-10-11	16677	1544905	241	20552	101	16	NA	NA	285	1	0	1.57		0.158416	0.00990099
	221	2020-10-12	11474	1556379	221	20773	103	13	NA	NA	285	0	0	2.03		0.126214	0
	222	2020-10-13	14901	1571280	242	21015	104	14	NA	NA	287	2	0	1.7		0.134615	0.0192308
	223	2020-10-14	12795	1584075	242	21257	108	15	NA	NA	287	0	0	2.01		0.138889	0
	224	2020-10-15	14179	1598254	319	21576	118	10	NA	NA	288	1	0	2.36		0.0847458	0.00847458
	225	2020-10-16	16032	1614286	307	21883	118	12	NA	NA	289	1	0	2.01		0.101695	0.00847458
	226	2020-10-17	12565	1626851	225	22108	123	13	NA	NA	289	0	0	1.85		0.105691	0
	227	2020-10-18	13598	1640449	370	22478	121	16	NA	NA	291	2	0	2.89		0.132231	0.0165289
	228	2020-10-19	13019	1653468	324	22802	120	15	NA	NA	293	2	0	2.63		0.125	0.0166667
	229	2020-10-20	14955	1668423	392	23194	114	15	NA	NA	295	2	0	2.88		0.131579	0.0175439
	230	2020-10-21	14333	1682756	436	23630	108	17	NA	NA	297	2	0	3.18		0.157407	0.0185185
	231	2020-10-22	15549	1698305	442	24072	107	14	NA	NA	301	4	0	2.89		0.130841	0.0373832
	232	2020-10-23	16389	1714694	390	24462	106	15	NA	NA	304	3	0	2.5		0.141509	0.0283019
	233	2020-10-24	17134	1731828	578	25040	108	17	NA	NA	306	2	0	3.54		0.157407	0.0185185
	234	2020-10-25	12689	1744517	500	25540	110	16	NA	NA	307	1	0	4.12		0.145455	0.00909091
	235	2020-10-26	9649	1754166	416	25956	117	16	NA	NA	309	2	0	4.57		0.136752	0.017094
	236	2020-10-27	10962	1765128	407	26363	122	20	NA	NA	314	5	0	3.94		0.163934	0.0409836
	237	2020-10-28	12858	1777986	479	26842	131	18	NA	NA	320	6	0	3.94		0.137405	0.0458015
	238	2020-10-29	13649	1791635	614	27456	141	25	NA	NA	323	3	0	4.83		0.177305	0.0212766
	239	2020-10-30	13827	1805462	589	28045	136	24	NA	NA	326	3	0	4.39		0.176471	0.0220588
	240	2020-10-31	13203	1818665	524	28569	142	24	NA	NA	333	7	0	4.17		0.169014	0.0492958
	241	2020-11-01	11638	1830303	605	29174	152	28	NA	NA	338	5	0	5.34		0.184211	0.0328947
	242	2020-11-02	8970	1839273	571	29745	154	28	NA	NA	341	3	0	6.61		0.181818	0.0194805
	243	2020-11-03	11167	1850440	537	30282	157	32	NA	NA	350	9	0	5.05		0.203822	0.0573248
	244	2020-11-04	14099	1864539	771	31053	158	32	NA	NA	354	4	0	5.74		0.202532	0.0253165
	245	2020-11-05	14153	1878692	735	31788	171	32	NA	NA	361	7	0	5.48		0.187135	0.0409357
	246	2020-11-06	15030	1893722	825	32613	179	33	NA	NA	368	7	0	5.89		0.184358	0.0391061
	247	2020-11-07	12167	1905889	640	33253	184	35	NA	NA	373	5	0	5.59		0.190217	0.0271739
	248	2020-11-08	11616	1917505	630	33883	192	38	NA	NA	383	10	0	5.72		0.197917	0.0520833
	249	2020-11-09	9323	1926828	724	34607	207	42	NA	NA	389	6	0	8.22		0.202899	0.0289855
	250	2020-11-10	12679	1939507	676	35283	216	44	NA	NA	397	8	0	5.76		0.203704	0.037037
	251	2020-11-11	14924	1954431	854	36137	224	50	NA	NA	400	3	0	5.98		0.223214	0.0133929
	252	2020-11-12	14035	1968466	896	37033	246	53	NA	NA	407	7	0	6.93		0.215447	0.0284553
	253	2020-11-13	14322	1982788	1017	38050	261	55	NA	NA	413	6	0	7.71		0.210728	0.0229885
	254	2020-11-14	15603	1998391	981	39031	271	57	NA	NA	422	9	0	6.72		0.210332	0.0332103
	255	2020-11-15	12217	2010608	852	39883	283	56	NA	NA	435	13	0	7.45		0.19788	0.0459364
	256	2020-11-16	11539	2022147	765	40648	292	58	NA	NA	449	14	0	7		0.19863	0.0479452
	257	2020-11-17	13453	2035600	729	41377	305	59	NA	NA	459	10	0	5.91		0.193443	0.0327869
	258	2020-11-18	16471	2052071	1102	42479	322	61	NA	NA	466	7	0	7.24		0.189441	0.0217391
	259	2020-11-19	17768	2069839	1140	43619	345	59	NA	NA	476	10	0	7.05		0.171014	0.0289855
	260	2020-11-20	19342	2089181	1333	44952	355	58	NA	NA	484	8	0	7.45		0.16338	0.0225352
	261	2020-11-21	19571	2108752	1562	46514	356	62	NA	NA	493	9	0	8.54		0.174157	0.0252809
	262	2020-11-22	19567	2128319	1528	48042	364	65	NA	NA	504	11	0	8.33		0.178571	0.0302198
	263	2020-11-23	13649	2141968	1120	49162	383	66	NA	NA	514	10	1	8.78		0.172324	0.0261097
	264	2020-11-24	15715	2157683	1271	50433	397	74	NA	NA	524	10	0	8.53		0.186398	0.0251889
	265	2020-11-25	16000	2173683	1084	51517	436	85	NA	NA	533	9	0	7.28		0.194954	0.0206422
	266	2020-11-26	16355	2190038	1228	52745	448	86	NA	NA	545	12	0	7.92		0.191964	0.0267857
	267	2020-11-27	21749	2211787	1714	54459	462	89	NA	NA	558	13	0	8.39		0.192641	0.0281385
	268	2020-11-28	23384	2235171	1593	56052	477	94	NA	NA	567	9	0	7.32		0.197065	0.0188679
	269	2020-11-29	20591	2255762	1709	57761	494	95	NA	NA	579	12	0	8.79		0.192308	0.0242915
	270	2020-11-30	15884	2271646	1317	59078	520	102	NA	NA	595	16	0	8.82		0.196154	0.0307692
	271	2020-12-01	18517	2290163	1695	60773	550	100	NA	NA	607	12	0	9.61		0.181818	0.0218182
	272	2020-12-02	19698	2309861	1851	62624	564	100	NA	NA	625	18	0	9.81		0.177305	0.0319149
	273	2020-12-03	17309	2327170	1794	64418	586	99	NA	NA	640	15	0	11.15		0.168942	0.0255973
	274	2020-12-04	21186	2348356	1880	66298	600	102	NA	NA	666	26	0	9.47		0.17	0.0433333
	275	2020-12-05	23544	2371900	1828	68126	625	105	NA	NA	681	15	0	8.3		0.168	0.024
	276	2020-12-06	20472	2392372	1725	69851	653	112	NA	NA	700	19	0	9.02		0.171516	0.0290965
	277	2020-12-07	19195	2411567	1794	71645	694	114	NA	NA	723	23	0	9.85		0.164265	0.0331412
	278	2020-12-08	16894	2428461	1494	73139	707	127	NA	NA	736	13	0	9.48		0.179632	0.0183876
	279	2020-12-09	16891	2445352	1596	74735	724	126	NA	NA	757	21	0	9.98		0.174033	0.0290055
	280	2020-12-10	21106	2466458	1745	76480	726	126	NA	NA	776	19	0	8.93		0.173554	0.0261708
	281	2020-12-11	20347	2486805	1597	78077	725	127	NA	NA	789	13	0	8.41		0.175172	0.017931
	282	2020-12-12	21833	2508638	1709	79786	704	135	NA	NA	814	25	0	8.35		0.191761	0.0355114
	283	2020-12-13	20496	2529134	1865	81651	728	137	NA	NA	830	16	0	9.52		0.188187	0.021978
	284	2020-12-14	16468	2545602	1342	82993	759	134	NA	NA	850	20	0	8.9		0.176548	0.0263505
	285	2020-12-15	17645	2563247	1288	84281	773	142	NA	NA	873	23	1	7.71		0.1837	0.0297542
	286	2020-12-16	19960	2583207	1592	85873	783	140	NA	NA	897	24	0	8.46		0.178799	0.0306513
	287	2020-12-17	19672	2602879	1461	87334	791	145	NA	NA	918	21	1	7.97		0.183312	0.0265487
	288	2020-12-18	18664	2621543	1369	88703	789	154	NA	NA	946	28	0	7.93		0.195184	0.035488
	289	2020-12-19	18156	2639699	1307	90010	788	152	NA	NA	963	17	0	7.62		0.192893	0.0215736
	290	2020-12-20	18499	2658198	1251	91261	809	153	NA	NA	976	13	0	7.37		0.189122	0.0160692
	291	2020-12-21	14366	2672564	1052	92313	821	152	NA	NA	998	22	1	7.73		0.18514	0.0267966									100
	292	2020-12-22	19445	2692009	1336	93649	835	144	NA	NA	1023	25	1	7.45		0.172455	0.0299401
	293	2020-12-23	15747	2707756	1130	94779	851	150	NA	NA	1044	21	1	7.67		0.176263	0.0246769
	294	2020-12-24	18182	2725938	1240	96019	847	151	NA	NA	1066	22	1	7.32		0.178276	0.025974										90
	295	2020-12-25	14406	2740344	904	96923	835	147	NA	NA	1093	27	0	6.68		0.176048	0.0323353
	296	2020-12-26	7110	2747454	486	97409	845	141	NA	NA	1117	24	1	7.44		0.166864	0.0284024
	297	2020-12-27	9892	2757346	955	98364	863	150	NA	NA	1144	27	0	10.35		0.173812	0.0312862
	298	2020-12-28	11286	2768632	896	99260	879	154	NA	NA	1160	16	0	8.32		0.175199	0.0182025
	299	2020-12-29	15059	2783691	1364	100624	902	152	NA	NA	1180	20	0	9.39		0.168514	0.0221729
	300	2020-12-30	17143	2800834	1263	101887	904	144	NA	NA	1198	18	0	7.65		0.159292	0.0199115
	301	2020-12-31	16684	2817518	1360	103247	891	141	NA	NA	1214	16	0	8.57		0.158249	0.0179574
Alpha	302	2021-01-01	12952	2830470	921	104168	876	147	NA	NA	1238	24	4	7.61		0.167808	0.0273973	80					0.4
	303	2021-01-02	8365	2838835	466	104634	889	142	NA	NA	1268	30	1	5.86		0.15973	0.0337458
	304	2021-01-03	12232	2851067	1138	105772	890	139	NA	NA	1292	24	2	9.86		0.15618	0.0269663
	305	2021-01-04	10628	2861695	878	106650	902	141	NA	NA	1317	25	2	8.62		0.156319	0.0277162
	306	2021-01-05	16450	2878145	1148	107798	880	142	NA	NA	1340	23	1	7.28		0.161364	0.0261364
	307	2021-01-06	15094	2893239	966	108764	847	140	NA	NA	1366	26	1	6.7		0.165289	0.0306966
	308	2021-01-07	16994	2910233	1177	109941	818	139	NA	NA	1386	20	4	7.21		0.169927	0.0244499
	309	2021-01-08	13667	2923900	982	110923	798	135	NA	NA	1403	17	1	7.54		0.169173	0.0213033
	310	2021-01-09	12367	2936267	809	111732	772	132	NA	NA	1427	24	3	6.87		0.170984	0.0310881
	311	2021-01-10	9894	2946161	627	112359	792	136	NA	NA	1455	28	0	6.65		0.171717	0.0353535
	312	2021-01-11	9401	2955562	675	113034	797	133	NA	NA	1473	18	0	7.5		0.166876	0.0225847
	313	2021-01-12	15960	2971522	867	113901	790	137	NA	NA	1497	24	2	5.8		0.173418	0.0303797
	314	2021-01-13	16303	2987825	966	114867	766	135	NA	NA	1507	10	1	6.31		0.17624	0.0130548							0.1
	315	2021-01-14	13640	3001465	779	115646	764	127	NA	NA	1522	15	1	5.91		0.16623	0.0196335
	316	2021-01-15	12472	3013937	702	116348	740	123	NA	NA	1539	17	5	5.92		0.166216	0.022973
	317	2021-01-16	11527	3025464	743	117091	718	123	NA	NA	1558	19	6	6.81		0.171309	0.0264624
	318	2021-01-17	8613	3034077	461	117552	718	121	NA	NA	1575	17	2	5.65		0.168524	0.0236769
	319	2021-01-18	7730	3041807	462	118014	724	122	NA	NA	1587	12	2	6.27		0.168508	0.0165746
	320	2021-01-19	14722	3056529	671	118685	726	125	NA	NA	1611	24	0	4.88		0.172176	0.0330579
	321	2021-01-20	14097	3070626	672	119357	701	121	NA	NA	1627	16	4	5.03		0.172611	0.0228245
	322	2021-01-21	13042	3083668	642	119999	671	117	NA	NA	1641	14	2	5.09		0.174367	0.0208644
	323	2021-01-22	10918	3094586	567	120566	649	115	NA	NA	1654	13	3	5.52		0.177196	0.0200308
	324	2021-01-23	10256	3104842	451	121017	615	111	NA	NA	1671	17	2	4.57		0.180488	0.0276423
	325	2021-01-24	7203	3112045	358	121375	602	114	NA	NA	1683	12	1	5.28		0.189369	0.0199336
	326	2021-01-25	8317	3120362	362	121737	593	108	NA	NA	1699	16	10	4.48		0.182125	0.0269815
	327	2021-01-26	12891	3133253	468	122205	575	109	NA	NA	1706	7	1	3.82		0.189565	0.0121739
	328	2021-01-27	12336	3145589	473	122678	566	111	NA	NA	1715	9	4	4.09		0.196113	0.0159011
	329	2021-01-28	11608	3157197	519	123197	561	108	NA	NA	1726	11	12	4.63		0.192513	0.0196078
	330	2021-01-29	10396	3167593	388	123585	547	102	NA	NA	1734	8	4	3.89		0.186472	0.0146252
	331	2021-01-30	8966	3176559	468	124053	527	101	NA	NA	1743	9	6	5.45		0.191651	0.0170778
	332	2021-01-31	7305	3183864	351	124404	521	102	NA	NA	1750	7	5	5		0.195777	0.0134357
	333	2021-02-01	7913	3191777	280	124684	524	96	NA	NA	1759	9	8	3.65		0.183206	0.0171756
	334	2021-02-02	13072	3204849	456	125140	500	93	NA	NA	1767	8	12	3.66		0.186	0.016
	335	2021-02-03	11521	3216370	403	125543	476	92	NA	NA	1780	13	12	3.64		0.193277	0.0273109
	336	2021-02-04	10002	3226372	394	125937	444	88	NA	NA	1785	5	15	4.12		0.198198	0.0112613
	337	2021-02-05	10045	3236417	361	126298	423	83	NA	NA	1796	11	22	3.78		0.196217	0.0260047
	338	2021-02-06	8250	3244667	352	126650	404	80	NA	NA	1801	5	7	4.34		0.19802	0.0123762
	339	2021-02-07	6196	3250863	268	126918	399	77	NA	NA	1809	8	6	4.52		0.192982	0.0200501
	340	2021-02-08	7015	3257878	219	127137	397	78	NA	NA	1814	5	2	3.31		0.196474	0.0125945
	341	2021-02-09	10888	3268766	335	127472	386	75	NA	NA	1822	8	13	3.27		0.194301	0.0207254
	342	2021-02-10	9976	3278742	348	127820	359	68	NA	NA	1830	8	16	3.6		0.189415	0.0222841
	343	2021-02-11	8418	3287160	318	128138	332	63	NA	NA	1843	13	10	3.85		0.189759	0.0391566
	344	2021-02-12	8079	3295239	301	128439	316	60	NA	NA	1850	7	26	3.85		0.189873	0.0221519
	345	2021-02-13	7984	3303223	286	128725	313	56	NA	NA	1853	3	8	3.81		0.178914	0.00958466
	346	2021-02-14	5396	3308619	244	128969	309	55	NA	NA	1856	3	4	4.63		0.177994	0.00970874
	347	2021-02-15	5239	3313858	260	129229	322	53	NA	NA	1861	5	7	5.33		0.164596	0.015528
	348	2021-02-16	7489	3321347	286	129515	325	57	NA	NA	1866	5	10	4.07		0.175385	0.0153846
	349	2021-02-17	10302	3331649	420	129935	316	53	NA	NA	1868	2	8	4.39		0.167722	0.00632911
	350	2021-02-18	9387	3341036	331	130266	303	54	NA	NA	1874	6	7	3.7		0.178218	0.019802
	351	2021-02-19	8398	3349434	384	130650	289	50	NA	NA	1878	4	15	4.8		0.17301	0.0138408
	352	2021-02-20	7546	3356980	327	130977	280	54	NA	NA	1879	1	19	4.52		0.192857	0.00357143
	353	2021-02-21	6074	3363054	268	131245	292	53	NA	NA	1883	4	10	4.63		0.181507	0.0136986
	354	2021-02-22	6338	3369392	277	131522	293	52	NA	NA	1888	5	19	4.48		0.177474	0.0170648
	355	2021-02-23	9485	3378877	425	131947	280	58	NA	NA	1889	1	24	4.83		0.207143	0.00357143
	356	2021-02-24	9232	3388109	404	132351	273	57	NA	NA	1892	3	21	4.57		0.208791	0.010989
	357	2021-02-25	9226	3397335	355	132706	272	56	NA	NA	1897	5	32	4.05		0.205882	0.0183824										90
	358	2021-02-26	7777	3405112	413	133119	267	50	NA	NA	1902	5	32	5.54		0.187266	0.0187266
	359	2021-02-27	7523	3412635	301	133420	253	45	NA	NA	1904	2	16	4.28		0.177866	0.00790514
	360	2021-02-28	5957	3418592	287	133707	262	48	NA	NA	1907	3	35	5.1		0.183206	0.0114504
	361	2021-03-01	5870	3424462	262	133969	258	50	NA	NA	1910	3	14	4.62		0.193798	0.0116279						3.8			100
	362	2021-03-02	10365	3434827	400	134369	254	44	NA	NA	1914	4	34	3.94		0.173228	0.015748
	363	2021-03-03	9498	3444325	333	134702	247	43	NA	NA	1915	1	27	3.7		0.174089	0.00404858
Alpha	364	2021-03-04	10581	3454906	408	135110	252	41	NA	NA	1917	2	38	4.07		0.162698	0.00793651	8.1
	365	2021-03-05	8149	3463055	335	135445	253	40	NA	NA	1920	3	31	4.2		0.158103	0.0118577
	366	2021-03-06	8099	3471154	306	135751	244	38	NA	NA	1923	3	47	3.93		0.155738	0.0122951
	367	2021-03-07	5493	3476647	250	136001	252	34	NA	NA	1924	1	33	4.53		0.134921	0.00396825
	368	2021-03-08	5445	3482092	250	136251	259	35	NA	NA	1929	5	36	4.74		0.135135	0.019305
	369	2021-03-09	10419	3492511	384	136635	248	36	NA	NA	1931	2	47	3.79		0.145161	0.00806452
	370	2021-03-10	10187	3502698	405	137040	254	37	NA	NA	1936	5	73	4.13		0.145669	0.019685
	371	2021-03-11	9921	3512619	447	137487	257	38	NA	NA	1940	4	58	4.65		0.14786	0.0155642
	372	2021-03-12	8891	3521510	426	137913	254	36	NA	NA	1945	5	67	4.99		0.141732	0.019685
	373	2021-03-13	8353	3529863	376	138289	249	36	NA	NA	1949	4	64	4.66		0.144578	0.0160643
	374	2021-03-14	6635	3536498	364	138653	260	41	NA	NA	1953	4	76	5.73		0.157692	0.0153846
	375	2021-03-15	6030	3542528	349	139002	259	41	NA	NA	1956	3	73	6.09		0.158301	0.011583
	376	2021-03-16	10846	3553374	507	139509	262	42	NA	NA	1957	1	113	4.91		0.160305	0.00381679
	377	2021-03-17	10957	3564331	516	140025	266	42	NA	NA	1957	0	125	4.95		0.157895	0
	378	2021-03-18	11928	3576259	669	140694	271	46	NA	NA	1960	3	198	5.78		0.169742	0.0110701
	379	2021-03-19	9993	3586252	528	141222	274	47	NA	NA	1961	1	128	5.32		0.171533	0.00364964
	380	2021-03-20	11434	3597686	545	141767	275	46	NA	NA	1964	3	157	5.03		0.167273	0.0109091
	381	2021-03-21	7559	3605245	456	142223	280	46	NA	NA	1968	4	181	6.2		0.164286	0.0142857
	382	2021-03-22	7349	3612594	481	142704	290	52	NA	NA	1972	4	173	6.89		0.17931	0.0137931
	383	2021-03-23	12853	3625447	677	143381	288	51	NA	NA	1974	2	197	5.42		0.177083	0.00694444
	384	2021-03-24	14075	3639522	762	144143	289	54	NA	NA	1976	2	253	5.51		0.186851	0.00692042
	385	2021-03-25	13346	3652868	727	144870	281	57	NA	NA	1982	6	216	5.66		0.202847	0.0213523
	386	2021-03-26	11533	3664401	655	145525	279	65	NA	NA	1986	4	259	5.84		0.232975	0.0143369
	387	2021-03-27	11985	3676386	640	146165	275	62	NA	NA	1986	0	283	5.57		0.225455	0
	388	2021-03-28	8377	3684763	540	146705	285	62	NA	NA	1989	3	250	6.71		0.217544	0.0105263
	389	2021-03-29	8101	3692864	622	147327	295	57	NA	NA	1991	2	299	7.91		0.19322	0.00677966
	390	2021-03-30	13761	3706625	895	148222	291	62	NA	NA	1994	3	446	6.66		0.213058	0.0103093
	391	2021-03-31	13645	3720270	878	149100	284	59	NA	NA	1997	3	443	6.75		0.207746	0.0105634
	392	2021-04-01	13292	3733562	1078	150178	288	61	NA	NA	1998	1	604	8.64		0.211806	0.00347222
	393	2021-04-02	12123	3745685	1065	151243	294	69	NA	NA	1998	0	608	9.03		0.234694	0							2.7
	394	2021-04-03	11204	3756889	936	152179	296	70	NA	NA	2001	3	549	8.69		0.236486	0.0101351
	395	2021-04-04	9098	3765987	867	153046	308	76	NA	NA	2002	1	502	9.85		0.246753	0.00324675
	396	2021-04-05	9179	3775166	930	153976	320	77	NA	NA	2002	0	539	10.7		0.240625	0
	397	2021-04-06	14094	3789260	1365	155341	323	78	NA	NA	2002	0	834	9.97		0.241486	0
Alpha	398	2021-04-07	15245	3804505	1414	156755	333	82	NA	NA	2005	3	834	9.61		0.246246	0.00900901	56.4
	399	2021-04-08	15655	3820160	1533	158288	342	83	NA	NA	2010	5	930	10.16		0.24269	0.0146199
	400	2021-04-09	14406	3834566	1281	159569	361	85	NA	NA	2010	0	788	9.27		0.235457	0
	401	2021-04-10	14919	3849485	1171	160740	382	91	NA	NA	2013	3	782	8.23		0.23822	0.0078534
	402	2021-04-11	12329	3861814	1096	161836	394	93	NA	NA	2018	5	701	9.38		0.236041	0.0126904
	403	2021-04-12	11988	3873802	1052	162888	405	91	NA	NA	2021	3	693	9.08		0.224691	0.00740741
	404	2021-04-13	15777	3889579	1433	164321	422	93	NA	NA	2025	4	922	9.34		0.220379	0.00947867
	405	2021-04-14	17255	3906834	1649	165970	418	87	NA	NA	2029	4	1065	9.83		0.208134	0.00956938
	406	2021-04-15	16927	3923761	1606	167576	425	91	NA	NA	2031	2	1106	9.89		0.214118	0.00470588
	407	2021-04-16	16410	3940171	1501	169077	446	92	NA	NA	2033	2	1028	9.49		0.206278	0.0044843
	408	2021-04-17	15389	3955560	1474	170551	451	101	NA	NA	2036	3	994	10.03		0.223947	0.00665188
	409	2021-04-18	12606	3968166	1356	171907	464	103	NA	NA	2039	3	924	11.07		0.221983	0.00646552
	410	2021-04-19	13195	3981361	1348	173255	489	105	NA	NA	2041	2	945	10.59		0.214724	0.00408998
	411	2021-04-20	18455	3999816	1729	174984	508	114	NA	NA	2046	5	1246	9.74		0.224409	0.00984252
	412	2021-04-21	17574	4017390	1842	176826	529	118	NA	NA	2051	5	1296	10.86		0.223062	0.0094518
	413	2021-04-22	17620	4035010	1672	178498	554	124	NA	NA	2058	7	1264	9.88		0.223827	0.0126354
	414	2021-04-23	17748	4052758	1512	180010	590	129	NA	NA	2063	5	1115	8.78		0.218644	0.00847458
	415	2021-04-24	17055	4069813	1446	181456	601	139	NA	NA	2069	6	1072	8.75		0.231281	0.00998336
	416	2021-04-25	14885	4084698	1492	182948	628	142	NA	NA	2075	6	1106	10.41		0.226115	0.00955414
	417	2021-04-26	13770	4098468	1547	184495	642	144	NA	NA	2078	3	1104	11.58		0.224299	0.0046729
	418	2021-04-27	19000	4117468	1835	186330	652	144	NA	NA	2084	6	1348	9.97		0.220859	0.00920245
	419	2021-04-28	20601	4138069	2070	188400	635	150	NA	NA	2090	6	1495	10.19		0.23622	0.00944882							6.9
	420	2021-04-29	19001	4157070	1995	190395	655	152	NA	NA	2093	3	1422	10.77		0.232061	0.00458015
	421	2021-04-30	20495	4177565	2411	192806	650	152	NA	NA	2098	5	1809	12.16		0.233846	0.00769231
	422	2021-05-01	16626	4194191	1701	194507	654	151	NA	NA	2101	3	836	10.6		0.230887	0.00458716
	423	2021-05-02	15111	4209302	1970	196477	659	150	NA	NA	2107	6	950	13.45		0.227618	0.0091047
	424	2021-05-03	14601	4223903	1792	198269	678	144	NA	NA	2112	5	603	12.51		0.212389	0.00737463
	425	2021-05-04	20544	4244447	2281	200550	665	140	NA	NA	2112	0	514	11.4		0.210526	0
	426	2021-05-05	19974	4264421	2183	202733	661	140	NA	NA	2115	3	483	11.35		0.2118	0.00453858
	427	2021-05-06	18955	4283376	1943	204676	652	142	NA	NA	2116	1	435	10.74		0.217791	0.00153374
	428	2021-05-07	18859	4302235	2050	206726	657	140	NA	NA	2119	3	441	11.22		0.21309	0.00456621
	429	2021-05-08	15535	4317770	1583	208309	661	147	NA	NA	2124	5	371	10.48		0.22239	0.0075643
	430	2021-05-09	13991	4331761	1570	209879	687	149	NA	NA	2127	3	339	11.79		0.216885	0.00436681
	431	2021-05-10	11912	4343673	1511	211390	703	155	NA	NA	2132	5	376	13.17		0.220484	0.00711238
	432	2021-05-11	17587	4361260	1813	213203	727	161	NA	NA	2134	2	375	10.67		0.221458	0.00275103
	433	2021-05-12	15295	4376555	1591	214794	717	167	NA	NA	2140	6	413	10.72		0.232915	0.0083682
	434	2021-05-13	15067	4391622	1485	216279	711	168	NA	NA	2146	6	399	10.21		0.236287	0.00843882
	435	2021-05-14	12963	4404585	1238	217517	685	170	NA	NA	2149	3	315	9.8		0.248175	0.00437956
	436	2021-05-15	11885	4416470	1132	218649	661	178	NA	NA	2152	3	355	9.81		0.269289	0.00453858
	437	2021-05-16	7011	4423481	718	219367	670	174	NA	NA	2156	4	243	10.47		0.259701	0.00597015
	438	2021-05-17	8103	4431584	918	220285	689	180	NA	NA	2161	5	364	11.64		0.261248	0.00725689
	439	2021-05-18	10422	4442006	955	221240	683	182	NA	NA	2165	4	276	9.34		0.266471	0.00585652
	440	2021-05-19	9064	4451070	829	222069	672	174	NA	NA	2167	2	281	9.52		0.258929	0.00297619
	441	2021-05-20	10178	4461248	756	222825	645	172	NA	NA	2172	5	290	7.83		0.266667	0.00775194
	442	2021-05-21	9541	4470789	635	223460	618	161	NA	NA	2180	8	269	6.95		0.260518	0.012945
Alpha	443	2021-05-22	6960	4477749	552	224012	586	158	NA	NA	2187	7	199	8.2		0.269625	0.0119454	81.3
	444	2021-05-23	5096	4482845	447	224459	573	157	NA	NA	2195	8	182	9.01		0.273997	0.0139616
Delta	445	2021-05-24	4015	4486860	388	224847	566	155	NA	NA	2201	6	206	10.21		0.273852	0.0106007		1.6
	446	2021-05-25	5989	4492849	407	225254	545	154	NA	NA	2205	4	209	7.16		0.282569	0.00733945
	447	2021-05-26	9032	4501881	540	225794	536	150	NA	NA	2207	2	437	6.2		0.279851	0.00373134
	448	2021-05-27	7711	4509592	538	226332	515	147	NA	NA	2214	7	418	7.03		0.285437	0.0135922
	449	2021-05-28	6893	4516485	409	226741	480	140	NA	NA	2219	5	295	6.12		0.291667	0.0104167
	450	2021-05-29	6593	4523078	397	227138	448	138	NA	NA	2222	3	313	6.16		0.308036	0.00669643
	451	2021-05-30	4413	4527491	259	227397	441	131	NA	NA	2226	4	203	5.98		0.297052	0.00907029
	452	2021-05-31	4120	4531611	213	227610	439	125	NA	NA	2228	2	166	5.53		0.284738	0.00455581
	453	2021-06-01	8361	4539972	430	228040	439	122	NA	NA	2231	3	347	5.76		0.277904	0.00683371							9.7
	454	2021-06-02	6811	4546783	309	228349	410	119	NA	NA	2242	11	248	4.62		0.290244	0.0268293
	455	2021-06-03	5815	4552598	241	228590	378	109	NA	NA	2244	2	183	4.04		0.28836	0.00529101
	456	2021-06-04	6873	4559471	298	228888	370	103	NA	NA	2245	1	245	4.79		0.278378	0.0027027
	457	2021-06-05	5337	4564808	232	229120	364	97	NA	NA	2246	1	184	4.57		0.266484	0.00274725
	458	2021-06-06	4026	4568834	159	229279	353	94	NA	NA	2250	4	122	3.95		0.266289	0.0113314
	459	2021-06-07	3444	4572278	141	229420	339	85	NA	NA	2253	3	105	4.21		0.250737	0.00884956
	460	2021-06-08	8549	4580827	319	229739	333	83	NA	NA	2255	2	262	3.9		0.249249	0.00600601
	461	2021-06-09	5493	4586320	172	229911	311	82	NA	NA	2260	5	121	3.17		0.263666	0.0160772
	462	2021-06-10	6678	4592998	178	230089	300	79	NA	NA	2265	5	126	2.8		0.263333	0.0166667						59.9
	463	2021-06-11	5476	4598474	176	230265	292	74	NA	NA	2266	1	138	3.29		0.253425	0.00342466
Delta	464	2021-06-12	5803	4604277	163	230428	274	75	NA	NA	2268	2	122	2.91		0.273723	0.00729927		8.1
	465	2021-06-13	3323	4607600	129	230557	274	73	NA	NA	2272	4	95	4		0.266423	0.0145985
	466	2021-06-14	4482	4612082	129	230686	275	68	NA	NA	2277	5	94	3.06		0.247273	0.0181818
Delta	467	2021-06-15	6708	4618790	145	230831	261	67	NA	NA	2281	4	108	2.16		0.256705	0.0153257	80
	468	2021-06-16	6047	4624837	141	230972	246	59	NA	NA	2281	0	106	2.45		0.239837	0
	469	2021-06-17	5578	4630415	119	231091	242	58	NA	NA	2288	7	84	2.19		0.239669	0.0289256
	470	2021-06-18	5059	4635474	123	231214	227	49	NA	NA	2289	1	79	2.51		0.215859	0.00440529
	471	2021-06-19	4877	4640351	86	231300	217	52	NA	NA	2289	0	54	1.76		0.239631	0
	472	2021-06-20	2837	4643188	53	231353	218	56	NA	NA	2292	3	41	1.9		0.256881	0.0137615
	473	2021-06-21	5017	4648205	67	231420	207	55	NA	NA	2292	0	52	1.34		0.2657	0
	474	2021-06-22	6335	4654540	100	231520	203	55	NA	NA	2292	0	72	1.63		0.270936	0
	475	2021-06-23	5722	4660262	80	231600	195	51	NA	NA	2292	0	44	1.45		0.261538	0
	476	2021-06-24	7072	4667334	93	231693	185	47	NA	NA	2293	1	60	1.43		0.254054	0.00540541
	477	2021-06-25	6086	4673420	77	231770	184	46	NA	NA	2295	2	49	1.38		0.25	0.0108696
	478	2021-06-26	4587	4678007	45	231815	175	41	NA	NA	2296	1	33	0.98		0.234286	0.00571429
	479	2021-06-27	4488	4682495	40	231855	179	38	NA	NA	2299	3	30	0.85		0.212291	0.0167598
	480	2021-06-28	3452	4685947	56	231911	170	36	NA	NA	2300	1	32	1.54		0.211765	0.00588235
	481	2021-06-29	6333	4692280	75	231986	163	34	NA	NA	2300	0	51	1.12		0.208589	0
	482	2021-06-30	5248	4697528	60	232046	152	35	NA	NA	2300	0	40	1.28		0.230263	0
	483	2021-07-01	5492	4703020	36	232082	142	33	NA	NA	2303	3	27	0.69		0.232394	0.0211268
Delta	484	2021-07-02	3931	4706951	34	232116	138	31	NA	NA	2303	0	26	1.04		0.224638	0		34.5
	485	2021-07-03	4208	4711159	52	232168	135	31	NA	NA	2303	0	32	1.26		0.22963	0
	486	2021-07-04	4268	4715427	39	232207	133	33	NA	NA	2304	1	19	0.94		0.24812	0.0075188
	487	2021-07-05	4419	4719846	36	232243	136	32	NA	NA	2304	0	25	0.79		0.235294	0
	488	2021-07-06	6162	4726008	57	232300	138	30	NA	NA	2305	1	36	0.88		0.217391	0.00724638
	489	2021-07-07	5898	4731906	49	232349	128	31	NA	NA	2305	0	34	0.86		0.242188	0
	490	2021-07-08	7316	4739222	57	232406	123	34	NA	NA	2305	0	29	0.78		0.276423	0
	491	2021-07-09	5842	4745064	36	232442	114	34	NA	NA	2305	0	19	0.62		0.298246	0
Delta	492	2021-07-10	6021	4751085	31	232473	114	32	NA	NA	2305	0	13	0.5		0.280702	0		27.3
	493	2021-07-11	4012	4755097	30	232503	108	33	NA	NA	2308	3	16	0.75		0.305556	0.0277778
	494	2021-07-12	4994	4760091	32	232535	108	32	NA	NA	2308	0	12	0.7		0.296296	0
	495	2021-07-13	6858	4766949	34	232569	108	32	NA	NA	2309	1	21	0.52		0.296296	0.00925926
	496	2021-07-14	6214	4773163	49	232618	103	30	NA	NA	2311	2	30	0.8		0.291262	0.0194175
	497	2021-07-15	6371	4779534	52	232670	106	27	NA	NA	2312	1	29	0.89		0.254717	0.00943396
	498	2021-07-16	5513	4785047	51	232721	104	27	NA	NA	2313	1	31	0.94		0.259615	0.00961538
	499	2021-07-17	5355	4790402	40	232761	101	27	NA	NA	2314	1	25	0.82		0.267327	0.00990099
	500	2021-07-18	4347	4794749	41	232802	99	27	NA	NA	2314	0	32	1.01		0.272727	0
	501	2021-07-19	5008	4799757	62	232864	96	27	NA	NA	2314	0	38	1.22		0.28125	0										90
	502	2021-07-20	6483	4806240	89	232953	94	27	NA	NA	2316	2	65	1.47		0.287234	0.0212766
	503	2021-07-21	6626	4812866	96	233049	90	26	NA	NA	2318	2	76	1.45		0.288889	0.0222222
	504	2021-07-22	7621	4820487	167	233216	83	26	NA	NA	2318	0	150	2.27		0.313253	0
	505	2021-07-23	6082	4826569	145	233361	84	23	NA	NA	2319	1	117	2.48		0.27381	0.0119048
	506	2021-07-24	6291	4832860	138	233499	80	22	NA	NA	2319	0	123	2.19		0.275	0
	507	2021-07-25	5371	4838231	92	233591	81	21	NA	NA	2319	0	79	1.77		0.259259	0
Alpha	508	2021-07-26	5428	4843659	134	233725	83	21	NA	NA	2320	1	111	2.54		0.253012	0.0120482	4.2
	509	2021-07-27	7131	4850790	205	233930	84	18	NA	NA	2320	0	180	2.94		0.214286	0
	510	2021-07-28	7864	4858654	222	234152	88	20	NA	NA	2322	2	190	2.9		0.227273	0.0227273
	511	2021-07-29	8291	4866945	196	234348	89	19	NA	NA	2322	0	162	2.48		0.213483	0
	512	2021-07-30	6701	4873646	231	234579	92	18	NA	NA	2323	1	214	3.69		0.195652	0.0108696
	513	2021-07-31	6027	4879673	223	234802	91	17	NA	NA	2323	0	198	3.83		0.186813	0
	514	2021-08-01	4392	4884065	143	234945	91	20	NA	NA	2323	0	134	3.39		0.21978	0
	515	2021-08-02	4478	4888543	123	235068	90	23	NA	NA	2323	0	105	2.79		0.255556	0							57.3
	516	2021-08-03	5434	4893977	203	235271	97	23	NA	NA	2323	0	187	3.9		0.237113	0
	517	2021-08-04	7475	4901452	394	235665	102	24	NA	NA	2325	2	358	5.55		0.235294	0.0196078
	518	2021-08-05	7299	4908751	365	236030	111	26	NA	NA	2327	2	328	5.25		0.234234	0.018018
	519	2021-08-06	7801	4916552	391	236421	117	26	NA	NA	2329	2	345	5.19		0.222222	0.017094
	520	2021-08-07	7708	4924260	376	236797	116	24	NA	NA	2329	0	337	5.11		0.206897	0
	521	2021-08-08	4472	4928732	240	237037	129	27	NA	NA	2330	1	211	5.59		0.209302	0.00775194
Delta	522	2021-08-09	5446	4934178	285	237322	135	29	NA	NA	2330	0	253	5.6		0.214815	0		91.8
	523	2021-08-10	8640	4942818	504	237826	143	32	NA	NA	2330	0	461	6.22		0.223776	0
	524	2021-08-11	8607	4951425	547	238373	156	37	NA	NA	2330	0	480	6.66		0.237179	0
	525	2021-08-12	9314	4960739	581	238954	159	39	NA	NA	2330	0	517	6.3		0.245283	0
	526	2021-08-13	8016	4968755	567	239521	162	40	NA	NA	2332	2	521	7.32		0.246914	0.0123457
	527	2021-08-14	7153	4975908	449	239970	158	45	NA	NA	2332	0	407	6.36		0.28481	0
	528	2021-08-15	5331	4981239	389	240359	173	45	NA	NA	2334	2	365	7.52		0.260116	0.0115607
	529	2021-08-16	5495	4986734	409	240768	186	46	NA	NA	2334	0	352	7.88		0.247312	0
	530	2021-08-17	9230	4995964	691	241459	193	49	NA	NA	2336	2	616	7.83		0.253886	0.0103627
	531	2021-08-18	10008	5005972	810	242269	209	45	NA	NA	2341	5	742	8.56		0.215311	0.0239234
	532	2021-08-19	9034	5015006	740	243009	231	48	NA	NA	2343	2	678	8.61		0.207792	0.00865801
	533	2021-08-20	8977	5023983	811	243820	248	48	NA	NA	2344	1	739	9.49		0.193548	0.00403226
	534	2021-08-21	8423	5032406	679	244499	243	49	NA	NA	2346	2	609	8.42		0.201646	0.00823045
	535	2021-08-22	5618	5038024	470	244969	256	54	NA	NA	2350	4	438	9.02		0.210938	0.015625
	536	2021-08-23	6028	5044052	641	245610	274	58	NA	NA	2355	5	571	11.1		0.211679	0.0182482
	537	2021-08-24	11789	5055841	1077	246687	301	59	NA	NA	2359	4	984	9.62		0.196013	0.013289
	538	2021-08-25	10601	5066442	1102	247789	319	64	NA	NA	2360	1	951	10.8		0.200627	0.0031348
	539	2021-08-26	11591	5078033	1172	248961	345	73	NA	NA	2364	4	1057	10.46		0.211594	0.0115942
	540	2021-08-27	11448	5089481	1226	250187	370	85	NA	NA	2368	4	1110	11.22		0.22973	0.0108108
	541	2021-08-28	9543	5099024	957	251144	395	87	NA	NA	2372	4	858	10.32		0.220253	0.0101266
	542	2021-08-29	8356	5107380	867	252011	420	97	NA	NA	2375	3	793	10.7		0.230952	0.00714286
	543	2021-08-30	7514	5114894	918	252929	454	106	NA	NA	2382	7	845	12.74		0.23348	0.0154185
	544	2021-08-31	12171	5127065	1340	254269	492	108	NA	NA	2388	6	1192	11.33		0.219512	0.0121951
	545	2021-09-01	12474	5139539	1339	255608	513	116	NA	NA	2391	3	1232	11.15		0.226121	0.00584795								0.2
	546	2021-09-02	12627	5152166	1414	257022	552	119	NA	NA	2396	5	1277	11.79		0.21558	0.00905797
	547	2021-09-03	10477	5162643	1310	258332	578	128	NA	NA	2404	8	1174	13.09		0.221453	0.0138408
	548	2021-09-04	12867	5175510	1449	259781	594	133	NA	NA	2414	10	1335	11.56		0.223906	0.016835
	549	2021-09-05	7526	5183036	811	260592	609	137	NA	NA	2424	10	739	11.27		0.224959	0.0164204
	550	2021-09-06	10452	5193488	1296	261888	637	140	NA	NA	2433	9	1190	12.95		0.21978	0.0141287
	551	2021-09-07	10777	5204265	1219	263107	687	148	NA	NA	2440	7	1070	11.8		0.215429	0.0101892
	552	2021-09-08	13851	5218116	1498	264605	705	152	NA	NA	2447	7	1342	11.27		0.215603	0.00992908
	553	2021-09-09	13681	5231797	1474	266079	720	168	NA	NA	2457	10	1261	11.22		0.233333	0.0138889
	554	2021-09-10	14591	5246388	1649	267728	768	180	NA	NA	2466	9	882	11.77		0.234375	0.0117188
	555	2021-09-11	12218	5258606	1492	269220	786	184	NA	NA	2471	5	922	12.42		0.234097	0.00636132
	556	2021-09-12	13372	5271978	1592	270812	833	198	NA	NA	2482	11	607	12.21		0.237695	0.0132053
	557	2021-09-13	11942	5283920	1413	272225	854	213	NA	NA	2495	13	486	12.4		0.249415	0.0152225
	558	2021-09-14	15896	5299816	1630	273855	903	219	NA	NA	2507	12	657	10.77		0.242525	0.013289
	559	2021-09-15	16432	5316248	1726	275581	925	221	NA	NA	2523	16	703	10.92		0.238919	0.0172973
	560	2021-09-16	17394	5333642	2003	277584	943	218	NA	NA	2537	14	717	11.92		0.231177	0.0148462
	561	2021-09-17	16432	5350074	1596	279180	951	214	NA	NA	2552	15	698	10.14		0.225026	0.0157729
	562	2021-09-18	16561	5366635	1589	280769	962	204	NA	NA	2567	15	694	9.94		0.212058	0.0155925
	563	2021-09-19	13449	5380084	1434	282203	989	220	NA	NA	2584	17	591	11.13		0.222447	0.0171891
	564	2021-09-20	13723	5393807	1519	283722	1026	224	NA	NA	2598	14	578	11.63		0.218324	0.0136452
	565	2021-09-21	14584	5408391	1312	285034	1066	236	NA	NA	2617	19	643	9.37		0.221388	0.0178236
	566	2021-09-22	17999	5426390	1686	286720	1083	233	NA	NA	2627	10	724	9.75		0.215143	0.00923361
	567	2021-09-23	16952	5443342	1670	288390	1099	245	NA	NA	2638	11	718	10.26		0.22293	0.0100091						70.2
	568	2021-09-24	15935	5459277	1873	290263	1099	247	NA	NA	2655	17	741	12.19		0.22475	0.0154686
	569	2021-09-25	14885	5474162	1525	291788	1074	254	NA	NA	2670	15	558	10.61		0.236499	0.0139665
	570	2021-09-26	15085	5489247	1755	293543	1096	256	NA	NA	2688	18	663	12.03		0.233577	0.0164234
	571	2021-09-27	11182	5500429	1271	294814	1130	250	NA	NA	2700	12	544	11.74		0.221239	0.0106195
	572	2021-09-28	15080	5515509	1704	296518	1103	257	NA	NA	2715	15	581	11.66		0.233001	0.0135993
	573	2021-09-29	17650	5533159	1721	298239	1101	253	NA	NA	2733	18	760	10.18		0.229791	0.0163488
	574	2021-09-30	15893	5549052	1649	299888	1085	255	NA	NA	2746	13	626	10.73		0.235023	0.0119816
	575	2021-10-01	14548	5563600	1606	301494	1080	251	NA	NA	2759	13	669	11.38		0.232407	0.012037
	576	2021-10-02	14348	5577948	1285	302779	1105	247	NA	NA	2786	27	512	9.37		0.223529	0.0244344
	577	2021-10-03	10445	5588393	1129	303908	1095	246	NA	NA	2799	13	441	11.19		0.224658	0.0118721
	578	2021-10-04	8043	5596436	697	304605	1111	240	NA	NA	2814	15	393	9.06		0.216022	0.0135014
	579	2021-10-05	15433	5611869	1263	305868	1111	236	NA	NA	2823	9	596	8.46		0.212421	0.00810081
	580	2021-10-06	15642	5627511	1245	307113	1109	241	NA	NA	2835	12	633	8.34		0.217313	0.0108206
	581	2021-10-07	14779	5642290	1267	308380	1103	242	NA	NA	2852	17	602	8.93		0.219402	0.0154125
	582	2021-10-08	13998	5656288	1086	309466	1077	244	NA	NA	2866	14	510	8.03		0.226555	0.0129991
	583	2021-10-09	11652	5667940	1041	310507	1038	231	NA	NA	2880	14	450	9.29		0.222543	0.0134875
	584	2021-10-10	7745	5675685	637	311144	1067	234	NA	NA	2901	21	339	8.74		0.219306	0.0196813
	585	2021-10-11	7368	5683053	602	311746	1065	230	NA	NA	2922	21	261	8.59		0.215962	0.0197183
	586	2021-10-12	8651	5691704	652	312398	1051	225	NA	NA	2935	13	284	7.93		0.214082	0.0123692
	587	2021-10-13	12754	5704458	930	313328	1031	224	NA	NA	2948	13	437	7.61		0.217265	0.0126091
	588	2021-10-14	14079	5718537	1044	314372	1013	221	NA	NA	2961	13	506	7.67		0.218164	0.0128332
	589	2021-10-15	11647	5730184	772	315144	1002	216	NA	NA	2978	17	381	6.97		0.215569	0.0169661
	590	2021-10-16	11450	5741634	795	315939	983	208	NA	NA	2985	7	403	7.08		0.211597	0.00712106
	591	2021-10-17	7184	5748818	608	316547	989	217	NA	NA	2995	10	274	8.76		0.219414	0.0101112
	592	2021-10-18	8045	5756863	531	317078	976	210	NA	NA	3007	12	311	6.86		0.215164	0.0122951
	593	2021-10-19	12133	5768996	807	317885	941	200	NA	NA	3017	10	437	6.83		0.21254	0.010627
	594	2021-10-20	11912	5780908	773	318658	916	195	NA	NA	3027	10	364	6.72		0.212882	0.010917
	595	2021-10-21	10750	5791658	666	319324	898	186	NA	NA	3033	6	321	6.23		0.207127	0.00668151
	596	2021-10-22	10806	5802464	704	320028	866	186	NA	NA	3043	10	323	6.75		0.214781	0.0115473
	597	2021-10-23	8705	5811169	522	320550	837	190	NA	NA	3056	13	267	6.19		0.227001	0.0155317
	598	2021-10-24	6436	5817605	366	320916	832	175	NA	NA	3066	10	179	6.04		0.210337	0.0120192
	599	2021-10-25	7798	5825403	457	321373	843	173	NA	NA	3074	8	242	6.09		0.205219	0.00948992
	600	2021-10-26	11371	5836774	626	321999	818	173	NA	NA	3080	6	322	5.71		0.211491	0.00733496
	601	2021-10-27	10291	5847065	541	322540	792	174	NA	NA	3093	13	269	5.47		0.219697	0.0164141
	602	2021-10-28	10515	5857580	607	323147	777	168	NA	NA	3099	6	278	6.05		0.216216	0.00772201
	603	2021-10-29	9399	5866979	530	323677	750	161	NA	NA	3108	9	286	5.95		0.214667	0.012
	604	2021-10-30	8254	5875233	339	324016	710	154	NA	NA	3119	11	165	4.16		0.216901	0.015493
	605	2021-10-31	6725	5881958	341	324357	701	150	NA	NA	3124	5	155	5.25		0.21398	0.00713267
	606	2021-11-01	7547	5889505	326	324683	704	154	NA	NA	3129	5	161	4.56		0.21875	0.00710227
	607	2021-11-02	10363	5899868	489	325172	704	145	NA	NA	3135	6	261	4.97		0.205966	0.00852273
	608	2021-11-03	12411	5912279	540	325712	686	137	NA	NA	3139	4	270	4.57		0.199708	0.0058309
	609	2021-11-04	11509	5923788	468	326180	667	134	NA	NA	3144	5	218	4.24		0.2009	0.00749625
	610	2021-11-05	11493	5935281	590	326770	664	131	NA	NA	3149	5	279	5.22		0.197289	0.00753012
	611	2021-11-06	8973	5944254	433	327203	637	132	NA	NA	3157	8	211	4.98		0.207221	0.0125589
	612	2021-11-07	5521	5949775	287	327490	614	127	NA	NA	3161	4	143	5.22		0.20684	0.00651466
	613	2021-11-08	8341	5958116	426	327916	616	123	NA	NA	3168	7	190	5.25		0.199675	0.0113636
	614	2021-11-09	11179	5969295	500	328416	594	119	NA	NA	3173	5	209	4.6		0.200337	0.00841751
	615	2021-11-10	11594	5980889	468	328884	576	109	NA	NA	3179	6	229	4.16		0.189236	0.0104167
	616	2021-11-11	8849	5989738	376	329260	562	103	NA	NA	3186	7	169	4.38		0.183274	0.0124555
	617	2021-11-12	7982	5997720	435	329695	550	100	NA	NA	3187	1	194	5.78		0.181818	0.00181818
	618	2021-11-13	7150	6004870	357	330052	533	96	NA	NA	3196	9	136	5.08		0.180113	0.0168856
	619	2021-11-14	6688	6011558	289	330341	524	95	NA	NA	3201	5	143	4.53		0.181298	0.00954198
	620	2021-11-15	6428	6017986	321	330662	529	96	NA	NA	3205	4	175	5.13		0.181474	0.00756144
	621	2021-11-16	9745	6027731	416	331078	521	93	NA	NA	3207	2	183	4.39		0.178503	0.00383877
	622	2021-11-17	8968	6036699	388	331466	512	86	NA	NA	3209	2	200	4.46		0.167969	0.00390625
	623	2021-11-18	8688	6045387	417	331883	500	85	NA	NA	3213	4	204	4.98		0.17	0.008
	624	2021-11-19	9454	6054841	472	332355	489	87	NA	NA	3218	5	215	5.2		0.177914	0.0102249
	625	2021-11-20	7621	6062462	379	332734	469	83	NA	NA	3220	2	175	5.2		0.176972	0.00426439
	626	2021-11-21	4839	6067301	270	333004	476	90	NA	NA	3228	8	137	5.93		0.189076	0.0168067
	627	2021-11-22	5326	6072627	271	333275	485	87	NA	NA	3230	2	144	5.43		0.179381	0.00412371
	628	2021-11-23	10437	6083064	474	333749	479	89	NA	NA	3231	1	322	4.67		0.185804	0.00208768
	629	2021-11-24	9618	6092682	396	334145	471	90	NA	NA	3234	3	341	4.29		0.191083	0.00636943
	630	2021-11-25	8714	6101396	363	334508	470	82	NA	NA	3238	4	319	4.3		0.174468	0.00851064
	631	2021-11-26	7489	6108885	323	334831	466	76	NA	NA	3243	5	274	4.65		0.16309	0.0107296
	632	2021-11-27	6631	6115516	251	335082	449	71	NA	NA	3245	2	224	3.92		0.158129	0.00445434
	633	2021-11-28	5058	6120574	231	335313	442	71	NA	NA	3249	4	194	4.82		0.160633	0.00904977
	634	2021-11-29	5358	6125932	231	335544	447	74	NA	NA	3254	5	195	4.4		0.165548	0.0111857
	635	2021-11-30	10767	6136699	433	335977	430	75	NA	NA	3257	3	399	4.14		0.174419	0.00697674							71.6
	636	2021-12-01	9474	6146173	364	336341	426	72	NA	NA	3259	2	320	3.96		0.169014	0.00469484
	637	2021-12-02	9705	6155878	342	336683	400	69	NA	NA	3261	2	303	3.61		0.1725	0.005
	638	2021-12-03	8424	6164302	347	337030	392	65	NA	NA	3263	2	319	4.27		0.165816	0.00510204
	639	2021-12-04	6957	6171259	247	337277	377	63	NA	NA	3266	3	225	3.61		0.167109	0.00795756
	640	2021-12-05	5141	6176400	184	337461	383	66	NA	NA	3270	4	165	3.75		0.172324	0.0104439								9.5
	641	2021-12-06	5491	6181891	234	337695	388	67	NA	NA	3272	2	206	4.46		0.17268	0.00515464
Omicron BA1	642	2021-12-07	10715	6192606	384	338079	380	60	NA	NA	3272	0	345	3.75		0.157895	0			1
	643	2021-12-08	10056	6202662	354	338433	374	62	NA	NA	3273	1	320	3.68		0.165775	0.0026738
	644	2021-12-09	9204	6211866	344	338777	375	64	NA	NA	3274	1	303	3.81		0.170667	0.00266667
Delta	645	2021-12-10	8538	6220404	312	339089	384	64	NA	NA	3276	2	277	3.87		0.166667	0.00520833		89.6
	646	2021-12-11	6495	6226899	259	339348	369	62	NA	NA	3278	2	233	4.23		0.168022	0.00542005
	647	2021-12-12	5765	6232664	201	339549	365	63	NA	NA	3279	1	177	3.82		0.172603	0.00273973
	648	2021-12-13	6433	6239097	276	339825	376	64	NA	NA	3280	1	241	4.57		0.170213	0.00265957										50
	649	2021-12-14	10116	6249213	444	340269	371	66	NA	NA	3284	4	381	4.63		0.177898	0.0107817
	650	2021-12-15	9604	6258817	467	340736	361	63	NA	NA	3285	1	402	5.05		0.174515	0.00277008
	651	2021-12-16	9712	6268529	546	341282	350	61	NA	NA	3287	2	502	5.82		0.174286	0.00571429
	652	2021-12-17	10056	6278585	619	341901	340	60	NA	NA	3290	3	569	6.32		0.176471	0.00882353
	653	2021-12-18	8711	6287296	710	342611	323	65	NA	NA	3293	3	641	8.33		0.201238	0.00928793
	654	2021-12-19	6507	6293803	563	343174	330	63	NA	NA	3294	1	493	8.82		0.190909	0.0030303
	655	2021-12-20	7305	6301108	790	343964	338	65	NA	NA	3296	2	718	11.02		0.192308	0.00591716
	656	2021-12-21	11544	6312652	1354	345318	337	64	NA	NA	3298	2	1196	12.01		0.189911	0.00593472
	657	2021-12-22	11893	6324545	1573	346891	331	63	NA	NA	3300	2	1423	13.55		0.190332	0.0060423
	658	2021-12-23	11555	6336100	1969	348860	336	62	NA	NA	3302	2	1551	17.28		0.184524	0.00595238
	659	2021-12-24	11465	6347565	2450	351310	324	57	NA	NA	3303	1	548	21.6		0.175926	0.00308642
	660	2021-12-25	7238	6354803	1571	352881	321	54	NA	NA	3303	0	231	22.08		0.168224	0
	661	2021-12-26	4074	6358877	687	353568	328	53	NA	NA	3306	3	239	17.45		0.161585	0.00914634
Omicron BA1	662	2021-12-27	6472	6365349	1377	354945	349	55	NA	NA	3309	3	334	21.72		0.157593	0.00859599			81.6
	663	2021-12-28	9405	6374754	2769	357714	375	50	NA	NA	3312	3	532	29.92		0.133333	0.008
Delta	664	2021-12-29	13257	6388011	3969	361683	396	51	NA	NA	3314	2	692	30.41		0.128788	0.00505051		8.1
	665	2021-12-30	13399	6401410	4346	366029	423	51	NA	NA	3317	3	756	32.92		0.120567	0.0070922
	666	2021-12-31	12794	6414204	4338	370367	423	51	NA	NA	3318	1	997	34.6		0.120567	0.00236407
	667	2022-01-01	9487	6423691	3197	373564	435	54	NA	NA	3321	3	736	34.49		0.124138	0.00689655
	668	2022-01-02	7117	6430808	1957	375521	464	56	NA	NA	3325	4	734	28.27		0.12069	0.00862069
	669	2022-01-03	8284	6439092	2935	378456	481	54	NA	NA	3329	4	795	36.3		0.112266	0.00831601
	670	2022-01-04	12781	6451873	4682	383138	538	60	NA	NA	3332	3	1135	37.24		0.111524	0.00557621
	671	2022-01-05	12380	6464253	4754	387892	565	65	NA	NA	3335	3	1307	39.18		0.115044	0.00530973
	672	2022-01-06	16290	6480543	6125	394017	599	67	NA	NA	3338	3	1561	38.38		0.111853	0.00500835
	673	2022-01-07	15105	6495648	6115	400132	666	72	NA	NA	3343	5	1315	41.58		0.108108	0.00750751
	674	2022-01-08	16364	6512012	6149	406281	687	77	NA	NA	3347	4	1557	38.63		0.112082	0.00582242
	675	2022-01-09	13977	6525989	5310	411591	732	76	NA	NA	3352	5	1337	38.97		0.103825	0.0068306
	676	2022-01-10	12276	6538265	4623	416214	793	81	NA	NA	3362	10	1308	38.79		0.102144	0.0126103
	677	2022-01-11	17919	6556184	6763	422977	828	84	NA	NA	3371	9	2318	38.67		0.101449	0.0108696
Omicron BA1	678	2022-01-12	14498	6570682	5851	428828	865	80	NA	NA	3380	9	1542	41.5		0.0924855	0.0104046			90.2
Delta	679	2022-01-13	16713	6587395	6236	435064	917	82	NA	NA	3392	12	2018	38.31		0.089422	0.0130862		1.1
	680	2022-01-14	16246	6603641	6096	441160	974	83	NA	NA	3401	9	1993	38.67		0.0852156	0.00924025
	681	2022-01-15	15439	6619080	5345	446505	1000	92	NA	NA	3406	5	1712	35.62		0.092	0.005
	682	2022-01-16	11237	6630317	4132	450637	1077	99	NA	NA	3415	9	1405	37.95		0.091922	0.00835655
	683	2022-01-17	9098	6639415	3516	454153	1163	104	NA	NA	3425	10	1953	39.26		0.0894239	0.00859845
	684	2022-01-18	10135	6649550	3771	457924	1181	111	NA	NA	3433	8	1711	38.33		0.0939881	0.00677392
	685	2022-01-19	11123	6660673	3631	461555	1223	113	NA	NA	3440	7	1551	33.53		0.0923957	0.00572363
	686	2022-01-20	10668	6671341	3684	465239	1285	110	NA	NA	3455	15	1752	35.78		0.0856031	0.0116732							73.4
	687	2022-01-21	10406	6681747	3872	469111	1330	107	NA	NA	3474	19	1959	38.45		0.0804511	0.0142857
	688	2022-01-22	7935	6689682	2616	471727	1343	107	NA	NA	3486	12	1335	34.19		0.0796724	0.00893522
	689	2022-01-23	4771	6694453	1686	473413	1404	111	NA	NA	3500	14	991	36.89		0.0790598	0.00997151
Omicron BA1	690	2022-01-24	6792	6701245	2843	476256	1483	113	NA	NA	3516	16	1323	43.37		0.0761969	0.0107889			89.4
	691	2022-01-25	9044	6710289	3343	479599	1520	110	NA	NA	3528	12	1740	37.72		0.0723684	0.00789474
	692	2022-01-26	9405	6719694	3232	482831	1574	109	NA	NA	3541	13	1704	34.94		0.0692503	0.00825921
	693	2022-01-27	8744	6728438	3077	485908	1577	107	NA	NA	3553	12	1625	36.47		0.0678503	0.00760938
BA2	694	2022-01-28	8472	6736910	2946	488854	1581	105	NA	NA	3568	15	1486	35.78		0.0664137	0.00948767				1.8
	695	2022-01-29	5920	6742830	1824	490678	1552	103	NA	NA	3579	11	1102	32.33		0.066366	0.00708763
	696	2022-01-30	5081	6747911	1734	492412	1582	103	NA	NA	3595	16	1058	35.52		0.0651075	0.0101138
	697	2022-01-31	5052	6752963	2015	494427	1656	111	NA	NA	3611	16	938	40.58		0.067029	0.00966184
	698	2022-02-01	7688	6760651	3037	497464	1668	107	742	60	3622	11	1411	40.26		0.0641487	0.00659472								33.5
	699	2022-02-02	7372	6768023	2474	499938	1648	114	747	68	3640	18	1330	34.54		0.0691748	0.0109223
	700	2022-02-03	6274	6774297	2089	502027	1641	122	746	77	3659	19	1171	34.09		0.0743449	0.0115783
	701	2022-02-04	6449	6780746	2023	504050	1624	122	737	78	3671	12	1015	32.14		0.0751232	0.00738916
	702	2022-02-05	4794	6785540	1374	505424	1575	117	720	80	3685	14	842	29.85		0.0742857	0.00888889
	703	2022-02-06	3594	6789134	1121	506545	1611	119	751	85	3699	14	647	32.58		0.0738672	0.00869025
	704	2022-02-07	4295	6793429	1539	508084	1677	130	805	91	3708	9	720	36.74		0.0775194	0.00536673
	705	2022-02-08	5788	6799217	1799	509883	1662	135	812	96	3721	13	836	32.2		0.0812274	0.0078219
	706	2022-02-09	5015	6804232	1467	511350	1636	128	790	92	3740	19	752	29.63		0.0782396	0.0116137
	707	2022-02-10	4793	6809025	1404	512754	1603	127	786	90	3755	15	774	30.34		0.0792265	0.00935745						80.1
	708	2022-02-11	4352	6813377	1106	513860	1590	119	784	89	3768	13	583	25.21		0.0748428	0.0081761
	709	2022-02-12	3474	6816851	851	514711	1549	122	773	90	3781	13	431	25.07		0.0787605	0.00839251
	710	2022-02-13	2449	6819300	634	515345	1559	122	779	86	3792	11	331	27.11		0.0782553	0.00705581
BA2	711	2022-02-14	2527	6821827	858	516203	1577	123	804	89	3800	8	404	34.55		0.0779962	0.00507292				4.2
	712	2022-02-15	4144	6825971	1048	517251	1546	121	789	87	3817	17	530	24.93		0.0782665	0.0109961
	713	2022-02-16	4081	6830052	960	518211	1525	116	778	82	3825	8	542	24.19		0.0760656	0.0052459										25
	714	2022-02-17	3793	6833845	799	519010	1530	118	770	85	3840	15	409	21.99		0.0771242	0.00980392
	715	2022-02-18	3417	6837262	739	519749	1490	121	754	88	3848	8	403	22.62		0.0812081	0.00536913
	716	2022-02-19	2584	6839846	472	520221	1425	108	730	82	3856	8	239	19.5		0.0757895	0.00561404
	717	2022-02-20	1985	6841831	465	520686	1415	96	725	73	3868	12	248	24.69		0.0678445	0.00848057
	718	2022-02-21	2008	6843839	454	521140	1416	94	722	71	3877	9	250	24.85		0.0663842	0.00635593
	719	2022-02-22	2794	6846633	752	521892	1400	92	713	68	3881	4	341	27.06		0.0657143	0.00285714
	720	2022-02-23	3459	6850092	737	522629	1380	92	698	70	3892	11	487	22.15		0.0666667	0.00797101
	721	2022-02-24	3189	6853281	657	523286	1323	88	644	68	3898	6	445	21.42		0.0665155	0.00453515
	722	2022-02-25	3119	6856400	599	523885	1312	77	647	61	3910	12	399	19.14		0.058689	0.00914634
	723	2022-02-26	2461	6858861	466	524351	1249	75	623	58	3918	8	347	19.91		0.060048	0.00640512
	724	2022-02-27	1847	6860708	376	524727	1256	81	630	62	3927	9	255	21.33		0.0644904	0.00716561
	725	2022-02-28	2076	6862784	518	525245	1277	81	634	61	3934	7	335	25.53		0.0634299	0.0054816
Omicron BA1	726	2022-03-01	2946	6865730	547	525792	1262	82	637	59	3939	5	390	19.42		0.0649762	0.00396197			58.1				75.7
	727	2022-03-02	2863	6868593	638	526430	1234	78	623	57	3951	12	458	21.94		0.0632091	0.00972447
	728	2022-03-03	2532	6871125	494	526924	1200	75	609	56	3959	8	357	20.34		0.0625	0.00666667
	729	2022-03-04	2458	6873583	424	527348	1181	74	598	54	3969	10	279	17.86		0.0626588	0.0084674
	730	2022-03-05	2179	6875762	397	527745	1118	73	559	56	3972	3	327	19		0.0652952	0.00268336
	731	2022-03-06	1573	6877335	284	528029	1129	75	557	57	3980	8	214	19.33		0.0664305	0.00708592
	732	2022-03-07	2210	6879545	472	528501	1135	75	561	55	3982	2	299	20.77		0.0660793	0.00176211
Omicron BA1	733	2022-03-08	3085	6882630	539	529040	1120	77	549	56	3986	4	416	18.09		0.06875	0.00357143			57.4
	734	2022-03-09	3097	6885727	580	529620	1099	76	531	56	3994	8	417	21.02		0.0691538	0.00727934
	735	2022-03-10	2540	6888267	471	530091	1087	75	531	57	3999	5	328	19.49		0.0689972	0.00459982
	736	2022-03-11	2298	6890565	503	530594	1064	77	525	62	4003	4	370	22.41		0.0723684	0.0037594
	737	2022-03-12	2502	6893067	395	530989	1016	75	497	60	4008	5	287	16.87		0.0738189	0.00492126
	738	2022-03-13	1986	6895053	438	531427	1012	72	492	57	4012	4	336	23.11		0.0711462	0.00395257
	739	2022-03-14	1862	6896915	476	531903	1023	69	498	55	4016	4	295	26.32		0.0674487	0.00391007
	740	2022-03-15	3186	6900101	578	532481	1010	68	498	54	4019	3	432	18.58		0.0673267	0.0029703
	741	2022-03-16	2751	6902852	568	533049	994	64	490	48	4021	2	418	21.56		0.0643863	0.00201207
	742	2022-03-17	2950	6905802	605	533654	994	59	496	44	4024	3	420	20.68		0.0593561	0.00301811
	743	2022-03-18	2576	6908378	564	534218	973	56	472	39	4032	8	436	22.59		0.057554	0.00822199
	744	2022-03-19	2433	6910811	480	534698	944	55	467	40	4038	6	409	20.84		0.0582627	0.00635593
	745	2022-03-20	1491	6912302	343	535041	967	56	484	43	4043	5	298	24.48		0.0579111	0.00517063
	746	2022-03-21	1860	6914162	485	535526	986	54	494	41	4051	8	413	27.69		0.0547667	0.00811359
	747	2022-03-22	3217	6917379	769	536295	975	57	478	45	4053	2	616	24.9		0.0584615	0.00205128
	748	2022-03-23	3170	6920549	740	537035	959	58	473	46	4057	4	604	24.92		0.0604797	0.00417101
	749	2022-03-24	3493	6924042	822	537857	965	50	483	40	4059	2	637	23.22		0.0518135	0.00207254
	750	2022-03-25	2785	6926827	691	538548	958	50	475	39	4064	5	550	26.21		0.0521921	0.00521921
	751	2022-03-26	2505	6929332	529	539077	930	43	458	32	4068	4	459	21.88		0.0462366	0.00430108
	752	2022-03-27	1777	6931109	459	539536	952	45	484	33	4072	4	399	27.52		0.0472689	0.00420168
	753	2022-03-28	2210	6933319	570	540106	1005	44	517	34	4079	7	446	26.11		0.0437811	0.00696517
	754	2022-03-29	3472	6936791	874	540980	995	44	512	35	4083	4	758	26.18		0.0442211	0.0040201
	755	2022-03-30	3460	6940251	868	541848	992	43	513	34	4086	3	739	25.9		0.0433468	0.00302419
	756	2022-03-31	3529	6943780	909	542757	973	37	504	30	4090	4	820	26.78		0.0380267	0.004111
	757	2022-04-01	3619	6947399	858	543615	955	38	490	31	4096	6	668	24.34		0.0397906	0.00628272
	758	2022-04-02	2825	6950224	664	544279	942	39	489	31	4100	4	559	24.53		0.0414013	0.00424628
	759	2022-04-03	1955	6952179	520	544799	980	39	515	32	4103	3	459	27.57		0.0397959	0.00306122
	760	2022-04-04	2591	6954770	823	545622	1031	42	553	34	4109	6	674	32.57		0.0407371	0.00581959
	761	2022-04-05	3896	6958666	1031	546653	1052	45	566	36	4117	8	870	27.77		0.0427757	0.00760456
	762	2022-04-06	3642	6962308	1011	547664	1060	50	567	39	4120	3	870	28.61		0.0471698	0.00283019
	763	2022-04-07	3887	6966195	920	548584	1062	50	583	36	4128	8	783	24.83		0.047081	0.00753296
	764	2022-04-08	3660	6969855	934	549518	1065	48	582	31	4136	8	823	26.42		0.0450704	0.00751174
	765	2022-04-09	3405	6973260	822	550340	1049	49	573	31	4139	3	736	24.79		0.0467112	0.00285987
	766	2022-04-10	2243	6975503	591	550931	1080	47	595	33	4143	4	515	27.37		0.0435185	0.0037037
	767	2022-04-11	2845	6978348	839	551770	1103	48	616	37	4148	5	646	30.58		0.0435177	0.00453309
	768	2022-04-12	4434	6982782	1012	552782	1115	50	631	38	4156	8	900	23.91		0.044843	0.00717489
	769	2022-04-13	4441	6987223	1025	553807	1104	49	608	35	4164	8	878	23.82		0.0443841	0.00724638
	770	2022-04-14	4083	6991306	1022	554829	1105	45	614	30	4171	7	904	25.89		0.040724	0.00633484
	771	2022-04-15	4217	6995523	847	555676	1095	46	606	31	4178	7	757	21.08		0.0420091	0.00639269
BA2	772	2022-04-16	2717	6998240	739	556415	1099	47	610	34	4188	10	648	28.27		0.0427662	0.00909918				84.7
	773	2022-04-17	2260	7000500	637	557052	1144	42	632	30	4195	7	558	29.96		0.0367133	0.00611888
	774	2022-04-18	2715	7003215	812	557864	1190	47	653	31	4201	6	691	31.01		0.0394958	0.00504202
	775	2022-04-19	4466	7007681	1124	558988	1203	49	662	34	4207	6	928	26.15		0.0407315	0.00498753
	776	2022-04-20	4938	7012619	1228	560216	1206	50	661	35	4214	7	1031	26.08		0.0414594	0.00580431
	777	2022-04-21	4487	7017106	1038	561254	1222	47	667	33	4224	10	889	24.05		0.0384615	0.00818331
	778	2022-04-22	3610	7020716	968	562222	1241	46	685	36	4235	11	803	27.45		0.0370669	0.00886382
	779	2022-04-23	3590	7024306	838	563060	1218	48	669	39	4250	15	749	24.76		0.0394089	0.0123153
	780	2022-04-24	2912	7027218	676	563736	1252	48	684	36	4256	6	584	24.11		0.0383387	0.00479233
	781	2022-04-25	2330	7029548	700	564436	1301	54	700	39	4268	12	531	31.33		0.0415065	0.00922367
	782	2022-04-26	4839	7034387	1078	565514	1305	54	697	40	4277	9	920	23.52		0.0413793	0.00689655
	783	2022-04-27	4000	7038387	942	566456	1299	54	680	35	4287	10	790	24.5		0.0415704	0.00769823
	784	2022-04-28	4488	7042875	918	567374	1274	51	662	33	4297	10	759	21.23		0.0400314	0.00784929
	785	2022-04-29	3704	7046579	756	568130	1262	49	663	34	4310	13	628	21.63		0.0388273	0.0103011
Omicron BA1	786	2022-04-30	3488	7050067	726	568856	1226	44	640	33	4315	5	615	22.02		0.0358891	0.0040783			2.3
	787	2022-05-01	2260	7052327	609	569465	1276	45	669	34	4328	13	525	28.1		0.0352665	0.0101881
	788	2022-05-02	2966	7055293	671	570136	1335	49	695	35	4333	5	531	23.63		0.0367041	0.00374532
	789	2022-05-03	3628	7058921	756	570892	1346	55	708	40	4342	9	632	21.91		0.0408618	0.00668648
	790	2022-05-04	3843	7062764	772	571664	1307	50	692	38	4353	11	669	20.63		0.0382555	0.00841622
	791	2022-05-05	3961	7066725	777	572441	1300	47	690	36	4361	8	632	20.47		0.0361538	0.00615385
	792	2022-05-06	3690	7070415	690	573131	1270	43	662	35	4371	10	569	19.54		0.0338583	0.00787402
	793	2022-05-07	2851	7073266	590	573721	1217	38	631	29	4377	6	505	21.29		0.0312243	0.00493016
	794	2022-05-08	841	7074107	134	573855	1244	38	643	28	4386	9	103	17		0.0305466	0.00723473
	795	2022-05-09	3225	7077332	822	574677	1275	40	654	27	4392	6	655	26.79		0.0313725	0.00470588
	796	2022-05-10	3156	7080488	654	575331	1262	41	639	28	4403	11	535	21.67		0.0324881	0.00871632
	797	2022-05-11	3135	7083623	585	575916	1236	37	613	28	4411	8	467	19.52		0.0299353	0.00647249
	798	2022-05-12	3203	7086826	603	576519	1220	36	611	25	4423	12	471	19.29		0.0295082	0.00983607
	799	2022-05-13	2348	7089174	470	576989	1196	39	604	29	4429	6	388	20.87		0.0326087	0.00501672
	800	2022-05-14	2635	7091809	450	577439	1169	38	592	27	4436	7	374	17.69		0.0325064	0.00598802
	801	2022-05-15	1847	7093656	355	577794	1182	41	596	28	4444	8	293	20.03		0.034687	0.00676819
	802	2022-05-16	2125	7095781	479	578273	1208	42	606	27	4451	7	374	23.15		0.0347682	0.0057947
	803	2022-05-17	3277	7099058	546	578819	1213	39	603	25	4462	11	436	18.31		0.0321517	0.00906843
	804	2022-05-18	2357	7101415	469	579288	1183	37	580	24	4469	7	373	20.62		0.0312764	0.00591716
	805	2022-05-19	2847	7104262	491	579779	1170	37	577	24	4475	6	382	19.11		0.0316239	0.00512821
	806	2022-05-20	2280	7106542	355	580134	1093	34	537	24	4480	5	270	15.88		0.031107	0.00457457
	807	2022-05-21	2219	7108761	291	580425	1063	31	518	23	4489	9	234	13.84		0.0291627	0.0084666
	808	2022-05-22	1495	7110256	231	580656	1064	30	522	22	4499	10	182	15.99		0.0281955	0.0093985
	809	2022-05-23	1648	7111904	320	580976	1079	31	533	23	4503	4	263	20.75		0.0287303	0.00370714
	810	2022-05-24	1868	7113772	389	581365	1097	31	539	23	4510	7	298	21.25		0.0282589	0.00638104
	811	2022-05-25	2958	7116730	453	581818	1073	26	530	20	4515	5	345	16.02		0.0242311	0.00465983
	812	2022-05-26	2205	7118935	363	582181	1030	32	506	23	4520	5	294	17.05		0.031068	0.00485437
BA5	813	2022-05-27	2172	7121107	341	582522	1000	35	483	27	4525	5	267	17.08		0.035	0.005					1.2
	814	2022-05-28	1813	7122920	259	582781	957	33	460	26	4526	1	208	14.89		0.0344828	0.00104493
	815	2022-05-29	799	7123719	88	582869	948	34	467	25	4531	5	72	12.89		0.035865	0.00527426
Omicron BA1	816	2022-05-30	2124	7125843	438	583307	950	34	476	25	4539	8	319	21.99		0.0357895	0.00842105			0.9
	817	2022-05-31	2359	7128202	357	583664	942	32	469	24	4544	5	270	15.68		0.0339703	0.00530786
	818	2022-06-01	2068	7130270	271	583935	904	33	445	24	4547	3	234	13.78		0.0365044	0.00331858
BA2	819	2022-06-02	1989	7132259	298	584233	870	32	430	22	4547	0	241	15.28		0.0367816	0				80.2
	820	2022-06-03	1855	7134114	266	584499	863	32	427	22	4553	6	204	15.2		0.03708	0.00695249
	821	2022-06-04	1463	7135577	195	584694	827	30	411	20	4563	10	153	13.47		0.0362757	0.0120919
	822	2022-06-05	1149	7136726	187	584881	828	28	411	20	4566	3	143	17.23		0.0338164	0.00362319
	823	2022-06-06	1394	7138120	232	585113	843	25	414	18	4568	2	154	17.43		0.029656	0.00237248
	824	2022-06-07	2071	7140191	290	585403	820	22	407	17	4570	2	225	14.29		0.0268293	0.00243902
	825	2022-06-08	2098	7142289	263	585666	791	22	391	19	4574	4	190	12.73		0.0278129	0.00505689
	826	2022-06-09	1772	7144061	246	585912	770	19	374	16	4577	3	197	14.16		0.0246753	0.0038961
	827	2022-06-10	1327	7145388	183	586095	766	22	373	17	4579	2	144	14.32		0.0287206	0.00261097
	828	2022-06-11	1210	7146598	142	586237	742	25	364	20	4580	1	112	12.81		0.0336927	0.00134771
	829	2022-06-12	1285	7147883	146	586383	734	22	361	17	4585	5	115	11.83		0.0299728	0.00681199
	830	2022-06-13	1242	7149125	163	586546	738	19	364	13	4587	2	126	13.77		0.0257453	0.00271003
	831	2022-06-14	1526	7150651	206	586752	718	21	356	12	4588	1	144	13.96		0.0292479	0.00139276
	832	2022-06-15	1775	7152426	184	586936	705	21	350	12	4589	1	139	10.76		0.0297872	0.00141844
	833	2022-06-16	1218	7153644	146	587082	691	17	340	8	4589	0	119	12.32		0.024602	0
	834	2022-06-17	1521	7155165	176	587258	678	14	340	8	4589	0	124	12.49		0.020649	0
	835	2022-06-18	1231	7156396	162	587420	662	18	337	11	4594	5	130	14.3		0.0271903	0.00755287										20
	836	2022-06-19	734	7157130	66	587486	665	17	343	10	4598	4	51	8.86		0.0255639	0.00601504
	837	2022-06-20	949	7158079	138	587624	681	18	347	11	4600	2	112	15.91		0.0264317	0.00293686
	838	2022-06-21	1408	7159487	180	587804	674	20	346	13	4603	3	138	13.42		0.0296736	0.00445104
	839	2022-06-22	1393	7160880	153	587957	660	15	338	9	4606	3	116	11.27		0.0227273	0.00454545
	840	2022-06-23	1417	7162297	127	588084	650	17	331	11	4609	3	108	10.09		0.0261538	0.00461538
	841	2022-06-24	1067	7163364	132	588216	631	15	316	9	4613	4	92	13.12		0.0237718	0.00633914
	842	2022-06-25	1110	7164474	121	588337	607	15	302	7	4615	2	101	11.44		0.0247117	0.00329489
	843	2022-06-26	824	7165298	92	588429	603	15	303	7	4616	1	77	11.65		0.0248756	0.00165837
	844	2022-06-27	1036	7166334	128	588557	600	13	298	7	4617	1	95	13.42		0.0216667	0.00166667
	845	2022-06-28	1371	7167705	168	588725	582	14	282	8	4618	1	141	12.47		0.024055	0.00171821
	846	2022-06-29	1453	7169158	173	588898	574	14	280	7	4620	2	134	13.15		0.0243902	0.00348432
	847	2022-06-30	1106	7170264	198	589096	560	16	270	7	4622	2	150	18.99		0.0285714	0.00357143
	848	2022-07-01	1016	7171280	156	589252	553	15	274	8	4626	4	129	16.04		0.0271248	0.00723327
	849	2022-07-02	830	7172110	125	589377	562	17	282	8	4626	0	102	16.27		0.0302491	0
	850	2022-07-03	922	7173032	114	589491	570	19	293	10	4629	3	96	13.23		0.0333333	0.00526316
	851	2022-07-04	1121	7174153	180	589671	591	23	302	13	4630	1	154	17.57		0.0389171	0.00169205
	852	2022-07-05	1295	7175448	247	589918	594	19	304	10	4634	4	199	20		0.0319865	0.00673401
	853	2022-07-06	1129	7176577	188	590106	574	21	285	9	4635	1	152	17.18		0.0365854	0.00174216
	854	2022-07-07	1204	7177781	230	590336	573	22	286	11	4638	3	187	20.51		0.0383944	0.0052356
	855	2022-07-08	1088	7178869	191	590527	563	19	283	11	4640	2	157	18.57		0.0337478	0.0035524
	856	2022-07-09	1086	7179955	191	590718	544	20	277	12	4644	4	162	17.77		0.0367647	0.00735294
	857	2022-07-10	781	7180736	131	590849	555	17	283	10	4645	1	110	18.05		0.0306306	0.0018018
	858	2022-07-11	979	7181715	176	591025	573	18	294	11	4648	3	143	19		0.0314136	0.0052356
	859	2022-07-12	1152	7182867	250	591275	562	22	282	14	4649	1	211	22.31		0.0391459	0.00177936
	860	2022-07-13	1363	7184230	264	591539	549	26	271	15	4650	1	208	19.66		0.0473588	0.00182149
	861	2022-07-14	1081	7185311	235	591774	552	26	270	16	4653	3	165	22.29		0.0471014	0.00543478
	862	2022-07-15	1133	7186444	245	592019	555	21	271	13	4655	2	198	22.59		0.0378378	0.0036036
	863	2022-07-16	998	7187442	205	592224	561	22	270	13	4656	1	180	21.74		0.0392157	0.00178253
	864	2022-07-17	891	7188333	179	592403	578	26	283	17	4657	1	149	20.65		0.0449827	0.0017301
	865	2022-07-18	1060	7189393	305	592708	602	27	297	19	4658	1	196	29.53		0.0448505	0.00166113
	866	2022-07-19	1400	7190793	320	593028	595	27	300	20	4660	2	250	23.71		0.0453782	0.00336134
BA2	867	2022-07-20	1215	7192008	264	593292	593	25	308	20	4663	3	204	22.96		0.0421585	0.00505902				7.8
	868	2022-07-21	1138	7193146	275	593567	593	21	302	16	4665	2	185	25.22		0.0354132	0.00337268
	869	2022-07-22	1067	7194213	217	593784	606	23	311	16	4667	2	166	22.02		0.0379538	0.00330033
	870	2022-07-23	1031	7195244	232	594016	625	24	329	18	4670	3	188	24.44		0.0384	0.0048
	871	2022-07-24	781	7196025	162	594178	656	26	347	21	4671	1	114	21.64		0.0396341	0.00152439
	872	2022-07-25	949	7196974	218	594396	687	27	364	20	4677	6	170	24.24		0.0393013	0.00873362
	873	2022-07-26	1316	7198290	298	594694	706	25	364	19	4681	4	229	23.78		0.0354108	0.00566572
	874	2022-07-27	1290	7199580	237	594931	714	25	364	19	4683	2	185	19.22		0.035014	0.00280112
	875	2022-07-28	1174	7200754	252	595183	740	22	380	15	4687	4	199	22.91		0.0297297	0.00540541
	876	2022-07-29	1333	7202087	309	595492	739	22	367	15	4689	2	191	24.31		0.02977	0.00270636
	877	2022-07-30	928	7203015	198	595690	726	21	348	14	4691	2	145	22.31		0.0289256	0.00275482
	878	2022-07-31	763	7203778	150	595840	740	26	359	20	4702	11	109	21.76		0.0351351	0.0148649
	879	2022-08-01	945	7204723	212	596052	750	28	365	22	4706	4	174	23.7		0.0373333	0.00533333
	880	2022-08-02	1156	7205879	246	596298	772	26	378	20	4709	3	171	23.1		0.0336788	0.00388601
	881	2022-08-03	1481	7207360	332	596630	758	24	365	16	4712	3	275	24.04		0.0316623	0.00395778
	882	2022-08-04	1147	7208507	274	596904	772	23	360	12	4714	2	203	24.76		0.0297927	0.00259067
BA5	883	2022-08-05	1146	7209653	261	597165	773	32	352	15	4716	2	192	24		0.0413972	0.00258732					74.6
	884	2022-08-06	1068	7210721	245	597410	763	29	338	15	4722	6	171	23.6		0.0380079	0.0078637
	885	2022-08-07	918	7211639	212	597622	779	27	339	13	4723	1	145	23.53		0.0346598	0.0012837
	886	2022-08-08	910	7212549	216	597838	810	29	358	15	4728	5	148	25.71		0.0358025	0.00617284
	887	2022-08-09	1253	7213802	278	598116	792	30	352	18	4732	4	201	24.02		0.0378788	0.00505051
	888	2022-08-10	1228	7215030	250	598366	798	32	357	20	4734	2	193	22.07		0.0401003	0.00250627
	889	2022-08-11	1166	7216196	272	598638	808	33	358	17	4739	5	201	24.96		0.0408416	0.00618812
	890	2022-08-12	1240	7217436	279	598917	812	31	361	17	4740	1	197	24.84		0.0381773	0.00123153
	891	2022-08-13	1154	7218590	234	599151	806	32	355	16	4741	1	175	21.23		0.0397022	0.00124069
	892	2022-08-14	838	7219428	126	599277	831	31	374	15	4746	5	95	16.59		0.0373045	0.00601685
	893	2022-08-15	937	7220365	202	599479	868	32	402	16	4748	2	142	23.59		0.0368664	0.00230415
	894	2022-08-16	1261	7221626	314	599793	873	33	410	16	4752	4	220	26.01		0.0378007	0.0045819
	895	2022-08-17	1178	7222804	236	600029	896	35	417	17	4758	6	177	21.31		0.0390625	0.00669643
	896	2022-08-18	1296	7224100	281	600310	865	28	392	13	4763	5	203	22.3		0.0323699	0.00578035
	897	2022-08-19	967	7225067	200	600510	851	31	387	16	4767	4	133	20.79		0.0364277	0.00470035
	898	2022-08-20	836	7225903	193	600703	851	26	384	16	4774	7	153	25.48		0.0305523	0.00822562
	899	2022-08-21	885	7226788	206	600909	857	26	384	18	4778	4	137	24.41		0.0303384	0.00466744
	900	2022-08-22	810	7227598	158	601067	895	30	395	21	4779	1	115	19.88		0.0335196	0.00111732
	901	2022-08-23	1341	7228939	262	601329	902	31	NA	NA	4782	3	199	20.58		0.0343681	0.00332594
	902	2022-08-24	1161	7230100	243	601572	891	32	NA	NA	4784	2	152	21.53		0.0359147	0.00224467
	903	2022-08-25	1305	7231405	188	601760	886	27	NA	NA	4787	3	104	14.87		0.030474	0.003386
	904	2022-08-26	1165	7232570	172	601932	879	33	NA	NA	4788	1	59	15.36		0.0375427	0.00113766
	905	2022-08-27	952	7233522	188	602120	850	27	NA	NA	4789	1	47	20.06		0.0317647	0.00117647
	906	2022-08-28	857	7234379	169	602289	857	25	NA	NA	4790	1	1	19.95		0.0291715	0.00116686
BA2	907	2022-08-29	766	7235145	145	602434	857	20	NA	NA	4790	0	0	19.06		0.0233372	0				2.6		82	77.6	39.1
	908	2022-08-30			171		872	20				5				0.0229358	0.00573394
	909	2022-08-31			199		841	19				7				0.0225922	0.00832342
	910	2022-09-01			175		837	18				1				0.0215054	0.00119474
	911	2022-09-02			149		821	21				1				0.0255786	0.00121803
	912	2022-09-03			141		788	20				1				0.0253807	0.00126904
	913	2022-09-04			118		792	22				0				0.0277778	0
	914	2022-09-05			114		799	20				0				0.0250313	0
	915	2022-09-06			116		843	17				1				0.0201661	0.00118624
	916	2022-09-07			214		839	17				8				0.0202622	0.00953516
	917	2022-09-08			175		842	17				1				0.02019	0.00118765
	918	2022-09-09			178		829	18				3				0.0217129	0.00361882
	919	2022-09-10			129		816	20				3				0.0245098	0.00367647
	920	2022-09-11			127		819	27				5				0.032967	0.00610501
	921	2022-09-12			142		863	26				4				0.0301275	0.00463499
	922	2022-09-13			228		864	23				4				0.0266204	0.00462963
	923	2022-09-14			191		873	21				4				0.024055	0.0045819
	924	2022-09-15			201		869	21				1				0.0241657	0.00115075
	925	2022-09-16			169		885	26				3				0.0293785	0.00338983
	926	2022-09-17			190		880	28				5				0.0318182	0.00568182
	927	2022-09-18			134		899	27				5				0.0300334	0.00556174
	928	2022-09-19			197		934	29				4				0.0310493	0.00428266
	929	2022-09-20			175		946	28				5				0.0295983	0.00528541
	930	2022-09-21			257		951	30				3				0.0315457	0.00315457
	931	2022-09-22			247		970	32				4				0.0329897	0.00412371
	932	2022-09-23			193		977	37				3				0.037871	0.00307062
	933	2022-09-24			208		982	38				5				0.0386965	0.00509165
	934	2022-09-25			154		1011	38				8				0.0375865	0.00791296
	935	2022-09-26			175		1028	40				4				0.0389105	0.00389105
	936	2022-09-27			271		1015	41				4				0.0403941	0.00394089
	937	2022-09-28			206		1018	41				4				0.040275	0.00392927
	938	2022-09-29			249		1025	38				6				0.0370732	0.00585366
	939	2022-09-30			169		1034	33				3				0.0319149	0.00290135
	940	2022-10-01			167		1025	27				2				0.0263415	0.00195122
	941	2022-10-02			169		1036	33				3				0.0318533	0.00289575
	942	2022-10-03			190		1054	33				4				0.0313093	0.00379507
	943	2022-10-04			268		1055	32				8				0.0303318	0.00758294
	944	2022-10-05			181		1042	31				4				0.0297505	0.00383877
	945	2022-10-06			212		1031	30				6				0.029098	0.00581959
	946	2022-10-07			182		1016	31				4				0.0305118	0.00393701
	947	2022-10-08			168		1019	29				5				0.0284593	0.00490677
	948	2022-10-09			145		1029	28				6				0.0272109	0.0058309
	949	2022-10-10			135		1055	30				3				0.028436	0.0028436
	950	2022-10-11			172		1096	32				4				0.0291971	0.00364964
	951	2022-10-12			225		1105	30				4				0.0271493	0.00361991
	952	2022-10-13			259		1103	30				6				0.0271985	0.00543971
	953	2022-10-14			220		1103	33				6				0.0299184	0.00543971
	954	2022-10-15			164		1072	37				4				0.0345149	0.00373134
	955	2022-10-16			183		1101	35				6				0.0317893	0.00544959
	956	2022-10-17			159		1117	32				3				0.0286482	0.00268577
	957	2022-10-18			235		1126	30				8				0.026643	0.0071048
	958	2022-10-19			238		1137	31				4				0.0272647	0.00351803
	959	2022-10-20			234		1121	34				6				0.0303301	0.00535236
	960	2022-10-21			205		1127	32				3				0.028394	0.00266193
	961	2022-10-22			158		1115	30				8				0.0269058	0.00717489
	962	2022-10-23			191		1132	30				8				0.0265018	0.00706714
	963	2022-10-24			191		1166	30				4				0.025729	0.00343053
	964	2022-10-25			227		1165	28				4				0.0240343	0.00343348
	965	2022-10-26			148		1143	28				5				0.0244969	0.00437445
	966	2022-10-27			247		1130	28				8				0.0247788	0.00707965
	967	2022-10-28			144		1115	28				4				0.0251121	0.00358744
	968	2022-10-29			195		1098	27				6				0.0245902	0.00546448
	969	2022-10-30			155		1116	25				5				0.0224014	0.00448029
	970	2022-10-31			157		1136	25				5				0.022007	0.00440141
	971	2022-11-01			267		1146	25				2				0.021815	0.0017452
	972	2022-11-02			193		1135	29				6				0.0255507	0.00528634
	973	2022-11-03			235		1148	27				4				0.0235192	0.00348432
	974	2022-11-04			201		1131	28				3				0.0247569	0.00265252
	975	2022-11-05			191		1109	31				7				0.0279531	0.00631199
	976	2022-11-06			138		1115	37				4				0.0331839	0.00358744
	977	2022-11-07			175		1150	40				6				0.0347826	0.00521739
	978	2022-11-08			230		1158	33				7				0.0284974	0.00604491
	979	2022-11-09			181		1131	31				6				0.0274094	0.00530504
	980	2022-11-10			241		1126	28				2				0.0248668	0.0017762
	981	2022-11-11			150		1132	33				3				0.0291519	0.00265018
	982	2022-11-12			198		1144	35				3				0.0305944	0.00262238
	983	2022-11-13			160		1178	39				4				0.033107	0.00339559
	984	2022-11-14			177		1200	41				4				0.0341667	0.00333333
	985	2022-11-15			260		1173	43				6				0.0366581	0.00511509
	986	2022-11-16			244		1168	45				5				0.0385274	0.00428082
	987	2022-11-17			174		1150	47				4				0.0408696	0.00347826
	988	2022-11-18			155		1129	46				8				0.040744	0.00708592
	989	2022-11-19			208		1099	42				0				0.0382166	0
	990	2022-11-20			130		1104	38				0				0.0344203	0
BA5	991	2022-11-21			187		1107	40				0				0.0361337	0					72.8
